# Supplementary material for: Natural Variations in Key Maturity Genes Underpin Soybean Cultivars Adaptation Beyond 50° N in Northeast China
Source: Int J Mol Sci. 2025 Apr 3;26(7):3362. doi: 10.3390/ijms26073362 (PMC11989263; doi:10.3390/ijms26073362)
Supplement: Supplementary file 1 [file ijms-26-03362-s001.zip › Supplementary Tables.xlsx]

## Sheet: Table S1
Table S1 Precise relative maturity group classification of 438 early-maturing soybean cultivars and screening of adaptive cultivars for three experimental locations
ID	Cultivar	Seed source	RMG	MG	N
1	Altom-1	Russia	-2.20749	0000	9
2	JD8067	Heilongjiang, China	-2.12525
3	PEP-28	Russia	-2.11473
4	Kasatka	Russia	-2.09943
5	JD8219	Heilongjiang, China	-2.07647
6	Star 4/75	Russia	-2.07552
7	JD8253	Heilongjiang, China	-2.06596
8	JD8022	Heilongjiang, China	-2.06404
9	JD8131	Heilongjiang, China	-2.06213
10	Hujiao 07-2123	Heilongjiang, China	-2.043	000	159
11	JD8187	Heilongjiang, China	-1.99614
12	Pola Wala	Russia	-1.99232
13	8HO-F3 (2)	Heilongjiang, China	-1.97223
14	Altom	Russia	-1.97128
15	JD8256	Heilongjiang, China	-1.96841
16	H-SD1801	Heilongjiang, China	-1.9665
17	JD8210	Heilongjiang, China	-1.95215
18	Dongnong 36	Heilongjiang, China	-1.95024
19	JD8049	Heilongjiang, China	-1.94546
20	JD8190	Heilongjiang, China	-1.94259
21	JD8029	Heilongjiang, China	-1.94067
22	JD8309	Heilongjiang, China	-1.93685
23	JD8250	Heilongjiang, China	-1.93589
24	E4-KYD97	Russia	-1.93494
25	JD8211	Heilongjiang, China	-1.93494
26	Chilliwack	Russia	-1.93398
27	JD8277	Heilongjiang, China	-1.93111
28	JD8202	Heilongjiang, China	-1.92537
29	JD8232	Heilongjiang, China	-1.92537
30	JD8203	Heilongjiang, China	-1.92059
31	Amur 310	Russia	-1.9139
32	Star 3/75	Russia	-1.9072
33	Dongnong 78-25	Heilongjiang, China	-1.90146
34	JD8025	Heilongjiang, China	-1.89573
35	JD8196	Heilongjiang, China	-1.89095
36	JD8222	Heilongjiang, China	-1.88999
37	JD8180	Heilongjiang, China	-1.87851
38	JD8200	Heilongjiang, China	-1.86772
39	JD8059	Heilongjiang, China	-1.86321
40	JD8021	Heilongjiang, China	-1.86034
41	JD8060	Heilongjiang, China	-1.85092
42	Svetlaya	Russia	-1.84887
43	SWD1209-46-5-10	Sweden	-1.84408
44	JD8255	Heilongjiang, China	-1.84026
45	JD8136	Heilongjiang, China	-1.8307
46	JD8206	Heilongjiang, China	-1.82496
47	PEP-27	Russia	-1.81922
48	SWD1307	Sweden	-1.80775
49	JD8082	Heilongjiang, China	-1.79627
50	SWD1301-14-7	Sweden	-1.78766
51	JD8290	Heilongjiang, China	-1.76853
52	SWD1312-24-1-3	Sweden	-1.76758
53	SWD1262-29-11	Sweden	-1.76662
54	JD8278	Heilongjiang, China	-1.76471
55	JD8116	Heilongjiang, China	-1.74654
56	JD8062	Heilongjiang, China	-1.7255
57	SWD1291-35-6	Sweden	-1.71976
58	JD8118	Heilongjiang, China	-1.71976
59	Lingbei 8	Heilongjiang, China	-1.71402
60	Dong 79-9232	Heilongjiang, China	-1.70063
61	JD8061	Heilongjiang, China	-1.69968
62	SWD1312-22-10-1	Sweden	-1.69203
63	JD8302	Heilongjiang, China	-1.68438
64	Heihe 14	Heilongjiang, China	-1.68342
65	JD8204	Heilongjiang, China	-1.6796
66	JD8361	Heilongjiang, China	-1.67194
67	JD8229	Heilongjiang, China	-1.66812
68	BS6-562	Heilongjiang, China	-1.66621
69	Vavunne	Russia	-1.6643
70	JD8114	Heilongjiang, China	-1.64899
71	1287-3-7	Sweden	-1.64134
72	Stamina	Russia	-1.62604
73	Nen 69-19	Heilongjiang, China	-1.62508
74	Hu 76-6162	Heilongjiang, China	-1.61839
75	SWD1296-23-2	Sweden	-1.61648
76	SWD1274-26-17-4	Sweden	-1.6117
77	Hei 78 -1-4	Heilongjiang, China	-1.59735
78	SWD1341	Sweden	-1.58587
79	JD8096	Heilongjiang, China	-1.5841
80	Maple Presto	Canada	-1.57249
81	Ogemaw	Russia	-1.57249
82	SWD1285-8-2	Sweden	-1.56292
83	SWD1339	Sweden	-1.56101
84	Fiskeby V	Russia	-1.55718
85	Okskaya	Russia	-1.55049
86	Keshuang	Heilongjiang, China	-1.54954
87	Hu 72-5174	Heilongjiang, China	-1.54762
88	SWD1287-14-3-6	Sweden	-1.54571
89	SWD1285-8-4	Sweden	-1.54571
90	JD8039	Heilongjiang, China	-1.53615
91	SWD1291-35-15	Sweden	-1.53041
92	Dongda 2	Heilongjiang, China	-1.53041
93	Harmony	Russia	-1.52849
94	Heihe 49	Heilongjiang, China	-1.52754
95	SWD1287-2-10	Sweden	-1.52658
96	Sterno	Russia	-1.52276
97	SWD1287-3-4	Sweden	-1.49885
98	TRÃFF	Sweden	-1.49789
99	SWD1218-4-4	Sweden	-1.49407
100	H-SD1802	Heilongjiang, China	-1.48929
101	Cretic	Russia	-1.47303
102	Jug 30	Russia	-1.46825
103	Heihe 35	Heilongjiang, China	-1.46155
104	Xunkehuangdou	Heilongjiang, China	-1.45868
105	Heifu 80-65	Heilongjiang, China	-1.44051
106	H-SD1803	Heilongjiang, China	-1.43956
107	Mengdou 11	Heilongjiang, China	-1.43478
108	Malublem	Canada	-1.42904
109	Heifu 05-292	Heilongjiang, China	-1.40991
110	Ha 75-6222	Heilongjiang, China	-1.40417
111	PEP-2	Russia	-1.40417
112	OT-891	Russia	-1.40226
113	Vista	Russia	-1.39843
114	Maple Ridge-1	Canada	-1.39748
115	SWD1312-13-6-7	Sweden	-1.39461
116	Zao 341	Heilongjiang, China	-1.38504
117	Heihe 01-5292	Heilongjiang, China	-1.38313
118	Heijiao 93-2016	Heilongjiang, China	-1.38122
119	Beihudou	Heilongjiang, China	-1.37931
120	Kennong 8	Heilongjiang, China	-1.37166
121	Ha 6223-4	Heilongjiang, China	-1.36974
122	Kejiao 69054	Heilongjiang, China	-1.35731
123	Aldana	Russia	-1.33818
124	Heihe 00-5329	Heilongjiang, China	-1.33245
125	Heijiao 75-807	Heilongjiang, China	-1.3181
126	M-57	Russia	-1.31619
127	Xunkebayuemang	Heilongjiang, China	-1.31523
128	Heihe 44	Heilongjiang, China	-1.31428
129	PEP-18	Russia	-1.30758
130	M-27	Russia	-1.30663
131	Canatto	Canada	-1.29897
132	Dongda 1	Heilongjiang, China	-1.29897
133	Heihe 21	Heilongjiang, China	-1.29706
134	Heihe 01-5174 ①	Heilongjiang, China	-1.29228
135	Maple Ridge	Canada	-1.29133
136	Heihe 99-5210	Heilongjiang, China	-1.2808
137	Cygnet	Russia	-1.27507
138	Kabanoka	Russia	-1.26742
139	Ke 69052	Heilongjiang, China	-1.26455
140	Hu 6114	Heilongjiang, China	-1.26359
141	Henong 166	Heilongjiang, China	-1.25498
142	Beidou 16	Heilongjiang, China	-1.25212
143	Hefu 75-367	Heilongjiang, China	-1.24159
144	McCall	USA	-1.23968
145	Zaobaimei	Heilongjiang, China	-1.23299
146	Maple Isle	Canada	-1.22342
147	Oressa	Russia	-1.21769
148	Bei 00-5405	Heilongjiang, China	-1.21577
149	H-SD1804	Heilongjiang, China	-1.21004
150	Hidaka	USA	-1.20812
151	Longken 3421	Heilongjiang, China	-1.19952
152	Amur 284	Russia	-1.19856
153	Ha 88-2501	Heilongjiang, China	-1.18804
154	Dongnong 44	Heilongjiang, China	-1.18039
155	Mengdou 160	Inner Mongolia, China	-1.16126
156	Daksoy	USA	-1.15935
157	E1-DB95	Russia	-1.15839
158	Huma 79-3-10	Heilongjiang, China	-1.1517
159	Major	Russia	-1.14405
160	Heihe 13	Heilongjiang, China	-1.13353
161	Heihe 33	Heilongjiang, China	-1.13162
162	Heifu 76-1676	Heilongjiang, China	-1.12492
163	Kalmit	Russia	-1.12301
164	Hujiao 2488	Heilongjiang, China	-1.11823
165	Heihe 11	Heilongjiang, China	-1.10197
166	Heijiao 02-2286	Heilongjiang, China	-1.08189
167	Beijiao 02-106	Heilongjiang, China	-1.07328
168	Jim	USA	-1.05033
169	Amur 283	Russia	-1.03885	00	186
170	Beijiao 83-202	Heilongjiang, China	-1.02451
171	KG-20	Russia	-1.01877
172	Heihe 01-5422	Heilongjiang, China	-1.01303
173	Hu 76-4371	Heilongjiang, China	-1.01112
174	H-SD1805	Heilongjiang, China	-1.00538
175	Fengshou 11	Heilongjiang, China	-0.987212
176	Huajiang 1	Heilongjiang, China	-0.985298
177	Coso	Russia	-0.977646
178	W14-N125	Russia	-0.961391
179	Heihe 09-3307	Heilongjiang, China	-0.959477
180	Mengdou 10	Inner Mongolia, China	-0.95087
181	H-SD1809	Heilongjiang, China	-0.95087
182	Hu 76-4484	Heilongjiang, China	-0.939394
183	Xingan 08-094	Heilongjiang, China	-0.926963
184	Elena	Russia	-0.90879
185	Hu 6094	Heilongjiang, China	-0.90688
186	Altana	Russia	-0.90688
187	LCC-18-05	Heilongjiang, China	-0.90688
188	Canda soybean	Canada	-0.890621
189	Heihe 8	Heilongjiang, China	-0.882969
190	Heijiao 87-1101	Heilongjiang, China	-0.876276
191	Ke27156	Heilongjiang, China	-0.869583
192	Jiadou 45	Heilongjiang, China	-0.852369
193	Jiusan 90-13	Heilongjiang, China	-0.8495
194	Beifeng 3	Heilongjiang, China	-0.848541
195	Bei 00-4652	Heilongjiang, China	-0.840893
196	Mofezowska	Russia	-0.839934
197	Sunset	Russia	-0.839934
198	Heihe 16	Heilongjiang, China	-0.826548
199	E15-N-178	Russia	-0.82272
200	Hejiang GD30475	Heilongjiang, China	-0.821765
201	Beijiang 00-209	Heilongjiang, China	-0.818896
202	Heihe 34	Heilongjiang, China	-0.816027
203	E11-Aldana	Russia	-0.812203
204	Jiadou 27	Heilongjiang, China	-0.805506
205	Haojiang 10-2040	Heilongjiang, China	-0.791161
206	Maodou-k	Heilongjiang, China	-0.789251
207	Quan E 1	Russia	-0.781599
208	Heihe 03-5086	Heilongjiang, China	-0.760561
209	Chico	USA	-0.758647
210	Heihe 51	Heilongjiang, China	-0.741433
211	Glacier	USA	-0.726133
212	Bei 02-7495	Heilongjiang, China	-0.720395
213	E17-LCC-18-05	Russia	-0.717526
214	Heihe 37	Heilongjiang, China	-0.716567
215	Heihe 20	Heilongjiang, China	-0.710829
216	Heihe 28	Heilongjiang, China	-0.704136
217	Heihe 50	Heilongjiang, China	-0.695529
218	Heihe 15	Heilongjiang, China	-0.690746
219	Ke 69053	Heilongjiang, China	-0.663015
220	Longda 130	Heilongjiang, China	-0.653449
221	Heijiao 83-1223	Heilongjiang, China	-0.652494
222	Jiadou 20	Heilongjiang, China	-0.641973
223	Beifeng 2	Heilongjiang, China	-0.636235
224	Jiusan 91-133	Heilongjiang, China	-0.636235
225	Beijiang 00-115	Heilongjiang, China	-0.63528
226	Kejiao 8108	Heilongjiang, China	-0.629542
227	E10-D98-335	Russia	-0.622849
228	Heihe 5	Heilongjiang, China	-0.62189
229	MiniMax	USA	-0.615197
230	Mengdou 343	Inner Mongolia, China	-0.611373
231	Rassvet	Russia	-0.594159
232	Kejiao 74023	Heilongjiang, China	-0.583638
233	Heihe 4	Heilongjiang, China	-0.576945
234	Beifeng 1	Heilongjiang, China	-0.571207
235	Heihe 12	Heilongjiang, China	-0.569293
236	Heihe 22	Heilongjiang, China	-0.569293
237	Heihe 9	Heilongjiang, China	-0.553034
238	Heihe 10	Heilongjiang, China	-0.525303
239	Heihe 6	Heilongjiang, China	-0.521475
240	Traill	USA	-0.515737
241	Heihe 7	Heilongjiang, China	-0.509999
242	Ke 85070-4	Heilongjiang, China	-0.508089
243	Heihe 17	Heilongjiang, China	-0.494699
244	Heijiao 01-1032	Heilongjiang, China	-0.492785
245	Heike 59	Heilongjiang, China	-0.482268
246	Heihe 31	Heilongjiang, China	-0.481309
247	Longken 307	Heilongjiang, China	-0.479399
248	Heihe 42	Heilongjiang, China	-0.466009
249	Jiusan 00-31	Heilongjiang, China	-0.453578
250	OR575-06111	Russia	-0.450709
251	Longken 3302	Heilongjiang, China	-0.450709
252	Henong 151	Heilongjiang, China	-0.448795
253	Huajiang 2	Heilongjiang, China	-0.438274
254	Heifu 80-11	Heilongjiang, China	-0.436364
255	Hejiao 92-31	Heilongjiang, China	-0.431581
256	Heijiao 93-1372	Heilongjiang, China	-0.425843
257	Henong 163	Heilongjiang, China	-0.420105
258	Longken 3311	Heilongjiang, China	-0.412453
259	Jiusan 09-4	Heilongjiang, China	-0.406715
260	Heihe 11-1	Heilongjiang, China	-0.395239
261	Fengshou 23	Heilongjiang, China	-0.370377
262	Baojiao 89-6006	Heilongjiang, China	-0.368463
263	H-SD1806	Heilongjiang, China	-0.368463
264	Heihe 29	Heilongjiang, China	-0.362725
265	Hejiao 87-1004	Heilongjiang, China	-0.350294
266	Jiusan 90-66	Heilongjiang, China	-0.341687
267	E6-KYD0098	Russia	-0.341687
268	Beidou 34	Heilongjiang, China	-0.336904
269	Heifu 88-63	Heilongjiang, China	-0.33499
270	Jiusan 09-11	Heilongjiang, China	-0.33499
271	Jiusan 90-122	Heilongjiang, China	-0.329252
272	Heihe 45	Heilongjiang, China	-0.329252
273	Zhongzuo GHJ90962	Inner Mongolia, China	-0.324473
274	Glennood	Russia	-0.323514
275	Henong 118	Heilongjiang, China	-0.323514
276	Longfu 81-9837	Heilongjiang, China	-0.312038
277	Ke 83508-3	Heilongjiang, China	-0.310128
278	Longda 137	Heilongjiang, China	-0.296738
279	Henong 73	Heilongjiang, China	-0.296738
280	Henong 89	Heilongjiang, China	-0.294824
281	Heihe 27	Heilongjiang, China	-0.287176
282	Maple Ponoy	USA	-0.287176
283	Agassiz	USA	-0.280479
284	Jiadou 30	Heilongjiang, China	-0.274741
285	Longken 3322	Heilongjiang, China	-0.269003
286	Heihe 18	Heilongjiang, China	-0.264224
287	Beidou 19	Heilongjiang, China	-0.263265
288	Baojiao 89-5077	Heilongjiang, China	-0.255617
289	Heifu 97-43	Heilongjiang, China	-0.249879
290	Jiuyan 13	Heilongjiang, China	-0.24892
291	Maple Glen	Canada	-0.24701
292	Baojiao 89-5073	Heilongjiang, China	-0.24701
293	Jiusan 90-24	Heilongjiang, China	-0.24701
294	Bei 01-8295	Heilongjiang, China	-0.238403
295	Ke84099-3	Heilongjiang, China	-0.235534
296	Beijiao 86-17	Heilongjiang, China	-0.232665
297	Ke 8609-4	Heilongjiang, China	-0.232665
298	Heihe 19	Heilongjiang, China	-0.219275
299	Ke 85110-9	Heilongjiang, China	-0.21832
300	Hefu 86-57	Heilongjiang, China	-0.214492
301	Zhongzuo GHJ16195	Inner Mongolia, China	-0.213537
302	Heihe 32	Heilongjiang, China	-0.210668
303	Heihe 43	Heilongjiang, China	-0.208754
304	E16-Lcc-339-04	Russia	-0.208754
305	Ke 85130-3	Heilongjiang, China	-0.205885
306	Dengke 1	Inner Mongolia, China	-0.196323
307	Beidou 53	Heilongjiang, China	-0.193454
308	Fengshou 24	Heilongjiang, China	-0.18963
309	Jiusan 01-16	Heilongjiang, China	-0.18963
310	Surge	USA	-0.187716
311	Heifu 88-588	Heilongjiang, China	-0.186761
312	Haroson	Canada	-0.181978
313	Hefeng 26	Heilongjiang, China	-0.181023
314	Henong 165	Heilongjiang, China	-0.181023
315	Heihe 24	Heilongjiang, China	-0.179109
316	Heihe 39	Heilongjiang, China	-0.17624
317	He 03-1352	Heilongjiang, China	-0.175285
318	Ke8431-16-61(F5)	Heilongjiang, China	-0.171457
319	Jiusan 90-25	Heilongjiang, China	-0.171457
320	Dayangshu 8019-3-3	Inner Mongolia, China	-0.169547
321	Jiusan 91-148	Heilongjiang, China	-0.163809
322	Beijiao 85-3308	Heilongjiang, China	-0.155202
323	Ke 8513003	Heilongjiang, China	-0.154243
324	Zhonghuang 927	Inner Mongolia, China	-0.149464
325	Longken 3424	Heilongjiang, China	-0.14755
326	Longken 3425	Heilongjiang, China	-0.144681
327	Heijiao 99-1582	Heilongjiang, China	-0.140857
328	Heijiao 01-1773	Heilongjiang, China	-0.140857
329	Ke 87-4254	Heilongjiang, China	-0.133205
330	Beidou 37	Heilongjiang, China	-0.133205
331	Fengshou 15	Heilongjiang, China	-0.130336
332	Mengdou 173	Inner Mongolia, China	-0.127467
333	Heihe 54-426	Heilongjiang, China	-0.120774
334	Mengdou 287	Inner Mongolia, China	-0.119815
335	Ganju	Heilongjiang, China	-0.115036
336	Heihe 40	Heilongjiang, China	-0.115036
337	Jiusan 00-20	Heilongjiang, China	-0.108339
338	Heijiao 02-1456	Heilongjiang, China	-0.108339
339	Salyut 218	Russia	-0.10547
340	Heijiao 00-980	Heilongjiang, China	-0.101646
341	Smapcea	USA	-0.100691
342	Jiadou 32	Heilongjiang, China	-0.095908
343	Baojiao 89-5049	Heilongjiang, China	-0.0949526
344	He 00-783	Heilongjiang, China	-0.087301
345	Hejiao 93-126	Heilongjiang, China	-0.0863456
346	Heihe 3	Heilongjiang, China	-0.078694
347	Henong 145	Heilongjiang, China	-0.0748696
348	Beijiang 00-228	Heilongjiang, China	-0.0681734
349	AW-1-3-3	Russia	-0.067218
350	Laidou 6	Heilongjiang, China	-0.0653044
351	Kedou 30	Heilongjiang, China	-0.064349
352	Huajiang 3	Heilongjiang, China	-0.0576556
353	Heihe 54	Heilongjiang, China	-0.052873
354	MN0201	USA	-0.0519176
355	Heike 74	Heilongjiang, China	-0.047135	0	84
356	Wodou 14	Heilongjiang, China	-0.044266
357	Hefu 87-835	Heilongjiang, China	-0.044266
358	Nennongdou 1	Heilongjiang, China	-0.0375726
359	Fengshou 27	Heilongjiang, China	-0.0347036
360	Heifu 02-232	Heilongjiang, China	-0.0280074
361	Heihe 30	Heilongjiang, China	-0.0260966
362	Huajiang 4	Heilongjiang, China	-0.0222694
363	Raohe 7804	Heilongjiang, China	-0.0146206
364	Zhonghuang 916	Inner Mongolia, China	-0.0146206
365	Dongnong 47-1C	Heilongjiang, China	-0.00888262
366	Yinongdou 510	Heilongjiang, China	-0.006969
367	Beijiang 05-38	Heilongjiang, China	-0.006969
368	Dongnong 41	Heilongjiang, China	-0.00218638
369	Jiadou 31	Heilongjiang, China	0.001638
370	Evans	USA	0.0112004
371	Norpro	USA	0.0265036
372	Heihe 1	Heilongjiang, China	0.041804
373	Keshan 1	Heilongjiang, China	0.0427594
374	Hongfeng 2	Heilongjiang, China	0.0551936
375	Dengke 4	Inner Mongolia, China	0.0571044
376	Mageva	Russia	0.0571044
377	Jiangmodou 1	Heilongjiang, China	0.0571044
378	Longken 3315	Heilongjiang, China	0.0599734
379	Mengdou 30	Inner Mongolia, China	0.0800564
380	Heihe 36	Heilongjiang, China	0.087708
381	Mengdou 319	Inner Mongolia, China	0.090577
382	Longken 3318	Heilongjiang, China	0.0972704
383	MN0901	USA	0.111615
384	Zhongzuo GHJ90941	Inner Mongolia, China	0.112574
385	Hefu 87-957	Heilongjiang, China	0.120222
386	Mengdou 329	Inner Mongolia, China	0.125005
387	Nenao 11	Heilongjiang, China	0.131698
388	Suinong 4	Heilongjiang, China	0.132657
389	Longken 3319	Heilongjiang, China	0.136481
390	Bei 00-3443	Heilongjiang, China	0.141264
391	Heihe 26	Heilongjiang, China	0.141264
392	Kenjiandou 28	Heilongjiang, China	0.145088
393	Mengkedou 9	Inner Mongolia, China	0.156564
394	Kedou 52	Heilongjiang, China	0.164216
395	H-SD1808	Heilongjiang, China	0.16804
396	Heihe 38	Heilongjiang, China	0.177602
397	Hefeng 25	Heilongjiang, China	0.190992
398	Beijiang 00-227	Heilongjiang, China	0.193861
399	Kedou 60	Heilongjiang, China	0.194816
400	Zhongzuo GHJ15259	Inner Mongolia, China	0.197685
401	Jiuyan 17	Heilongjiang, China	0.207251
402	OAC Masca	Canada	0.214899
403	Jiadou 33	Heilongjiang, China	0.216813
404	Kennong20	Heilongjiang, China	0.221596
405	Jiadou 34	Heilongjiang, China	0.223506
406	Barnes	USA	0.229244
407	Hefu 87-892	Heilongjiang, China	0.231158
408	Sui 91-8008	Heilongjiang, China	0.236896
409	H-SD1807	Heilongjiang, China	0.251241
410	Dawson	USA	0.257934
411	Hefeng 50	Heilongjiang, China	0.2828
412	Beijiang 00-231	Heilongjiang, China	0.287583
413	He 03-183	Heilongjiang, China	0.291407
414	Haojiang 20	Heilongjiang, China	0.292362
415	Kedou 59	Heilongjiang, China	0.302883
416	Ke 83328-15	Heilongjiang, China	0.303838
417	Kato	USA	0.319142
418	Sui 90-5428	Heilongjiang, China	0.329659
419	Heinong 76	Heilongjiang, China	0.337311
420	Dongnong 72-806	Heilongjiang, China	0.345918
421	Council	USA	0.366001
422	Mengdou 14	Inner Mongolia, China	0.370784
423	Henong 149	Heilongjiang, China	0.372694
424	Heihe 23	Heilongjiang, China	0.374608
425	Parker	USA	0.39756
426	Felix	USA	0.39756
427	NE1900	USA	0.409036
428	Sargent	USA	0.414774
429	Granite	USA	0.42625
430	Suinong 11	Heilongjiang, China	0.429119
431	He 04-38	Heilongjiang, China	0.43964
432	Fengshou 12	Heilongjiang, China	0.45494
433	Hejiao 93-772	Heilongjiang, China	0.458764
434	Maj-lekjaye	Canada	0.463547
435	Henong 144	Heilongjiang, China	0.472154
436	Hefeng 35	Heilongjiang, China	0.48363
437	Prosoy	USA	0.495106
438	MN1401	USA	0.543879
	Paired Samples Correlations
	N		Correlation
	23		0.896
	Note: N indicates the number of cultivars; MG indicates maturity group; RMG indicates relative maturity group

## Sheet: Table S2
Table S2 Temperature sensitivity (TS) and photothermal comprehensive response sensitivity (PTCRS) of 438 early-maturing soybean cultivars
ID	Cultivar	2020BJC			2020HH			2020LBDL			Temperature sensitivity (TS) (%)	Photothermal comprehensive response sensitivity (PTCRS) (%)	2021BJC			2021HH			2021LBDL			Temperature sensitivity (TS) (%)	Photothermal comprehensive response sensitivity (PTCRS) (%)	Two-year average of Temperature sensitivity (%)	Two-year average of photothermal comprehensive response sensitivity(%)
		Days from emergence to beginning bloom (DTB) (d)	Days from beginning bloom to physiological maturity (DBM) (d)	Days from emergence to physiological maturity (DTM) (d)	Days from emergence to beginning bloom (DTB) (d)	Days from beginning bloom to physiological maturity (DBM) (d)	Days from emergence to physiological maturity (DTM) (d)	Days from emergence to beginning bloom (DTB) (d)	Days from beginning bloom to physiological maturity(DBM) (d)	Days from emergence to physiological maturity (DTM) (d)			Days from emergence to beginning bloom (DTB) (d)	Days from beginning bloom to physiological maturity(DBM) (d)	Days from emergence to physiological maturity (DTM) (d)	Days from emergence to beginning bloom (DTB) (d)	Days from beginning bloom to physiological maturity(DBM) (d)	Days from emergence to physiological maturity (DTM) (d)	Days from emergence to beginning bloom (DTB) (d)	Days from beginning bloom to physiological maturity(DBM) (d)	Days from emergence to physiological maturity (DTM) (d)
1	Altom-1	30.9	61.8	92.6667	33.3	53.9	87.1	35	53.1	88	4.85714	-7.76699	34.3	50.9	85.3	26	54.3	80.3	35	48.3	83.3	25.7143	24.1983	15.2857	8.21563
2	JD8067	38.3	49.1	87.4	35.5	48.8	84.3	35.6	55.9	91.5	0.280899	7.3107	35.3	49.6	84.9	27.7	50.1	77.8	36.1	47.3	83.3	23.2687	21.5297	11.7748	14.4202
3	PEP-28	31.5	53.6	85.1333	32.1	50.9	83.1	35	54.5	89.8	8.28571	-1.90476	33.5	52.1	85.6	25.2	54.1	79.3	38	47.9	85.9	33.6842	24.7761	20.985	11.4357
4	Kasatka	35.1	49.2	84.3333	37	48.3	85.3	34.6	52.5	87.1	-6.93642	-5.41311	32.2	50.3	82.5	27.5	50.2	77.7	38.1	47.1	85.3	27.8215	14.5963	10.4426	4.59158
5	JD8219	37.1	47.1	84.2667	36.8	49.3	86.3	NA	NA	NA	NA	0.808625	31.3	49.9	81.2	26.2	51.3	77.5	27.9	48.6	76.5	6.09319	16.2939	NA	8.55128
6	Star 4/75	32.1	52.4	84.4667	35.4	50.4	85.8	33.5	51.4	84.9	-5.67164	-10.2804	33.4	48.1	81.5	26.6	51.4	78	36.6	45.9	82.5	27.3224	20.3593	10.8254	5.03945
7	JD8253	36.3	49.7	85.9333	37.4	48.7	86.1	33.8	56.1	89.9	-10.6509	-3.0303	30	53.7	83.7	26	52	78	36.9	52.5	89.4	29.5393	13.3333	9.4442	5.15152
8	JD8022	34.7	52.8	87.5333	36.5	50.1	86.6	34.6	54.1	88.7	-5.49133	-5.18732	35.2	50.1	85.3	26.5	51.1	77.6	37.8	50.4	88.2	29.8942	24.7159	12.2014	9.76429
9	JD8131	37.7	47.1	84.8667	34.7	48.5	83.3	34.1	51.3	85.4	-1.75953	7.95756	33	43.1	76.1	27.2	53.8	81	35.3	49.9	85.2	22.9462	17.5758	10.5933	12.7667
10	Hujiao 07-2123	32.8	54.7	87.5333	35.9	47.4	83.3	36	52.9	88.9	0.277778	-9.45122	33.9	48.7	82.6	25.7	55.9	81.6	34	57.1	91.1	24.4118	24.1888	12.3448	7.36879
11	JD8187	32.9	55.7	88.6	37.2	51.5	88.7	34.3	58.6	92.9	-8.45481	-13.0699	31	46	77	25.5	52.4	77.9	33.9	45.5	79.4	24.7788	17.7419	8.16198	2.33601
12	Pola Wala	29.8	57.3	87.0667	32.9	54.6	87.6	34.8	53.6	88.5	5.45977	-10.4027	33.5	49.3	82.8	25.8	85.3	79.1	33.1	52.6	85.7	22.0544	22.9851	13.7571	6.2912
13	8HO-F3 (2)	37.3	51.7	88.9333	35.6	49.8	85.4	35.5	53.5	89	-0.28169	4.55764	34.3	50.2	84.5	27.9	54.1	82	34.1	44.9	79	18.1818	18.6589	NA	NA
14	Altom	32	51.9	83.8667	35.5	50.7	86.2	38	55.9	93.9	6.57895	-10.9375	32.3	45.6	77.9	24.9	60.6	85.5	37.5	50.2	87.7	33.6	22.9102	20.0895	5.98636
15	JD8256	33.9	53.4	87.3333	35.1	53.3	88.3	34.1	59.1	93.2	-2.93255	-3.53982	29.5	47.2	76.7	25.1	54.1	79.2	32.6	56	88.6	23.0061	14.9153	10.0368	5.68772
16	H-SD1801	39.1	44.5	83.6667	36	48	84	38.5	49.9	88.5	6.49351	7.92839	34.5	43.5	78	26.5	57.1	83.6	41.3	46	87.3	35.8354	23.1884	21.1644	15.5584
17	JD8210	52.3	NA	NA	39.7	81.7	121.4	45.4	NA	NA	12.5551	24.0918	42.3	NA	NA	36.8	76.3	113.1	42.9	NA	NA	14.2191	13.0024	13.3871	18.5471
18	Dongnong 36	38.7	45.7	84.4667	39.6	50.4	89.9	39.6	57.3	96.9	0	-2.32558	39.5	45.9	85.3	31.3	47	78.3	43.9	45.8	89.7	28.7016	20.7595	14.3508	9.21696
19	JD8049	37.3	50.7	88.0667	34.3	52.3	86.5	36.1	61.1	97.1	4.98615	8.0429	35.6	48.3	83.9	25.7	56.1	81.8	37.5	54.9	92.3	31.4667	27.809	18.2264	17.9259
20	JD8190	31.5	53.7	85.1333	38.1	51.3	89.3	36.3	55.6	91.8	-4.95868	-20.9524	29.7	51.7	81.5	27.4	51.7	79.1	36.4	44.5	80.9	24.7253	7.74411	9.8833	-6.60414
21	JD8029	32.7	55.5	88.1333	35.7	49.7	85.4	NA	NA	NA	NA	-9.17431	32.9	41.5	74.5	36	47.1	83.1	37.4	48.7	86.1	3.74332	-9.42249	NA	-9.2984
22	JD8309	37.5	55.5	93	37.9	49.8	87.7	NA	NA	NA	NA	-1.06667	32.3	51.4	83.7	26.5	54.4	80.9	35.3	50.1	85.5	24.9292	17.9567	NA	8.44499
23	JD8250	35.9	47.7	83.5333	37.3	52.5	89.9	34.3	60.4	94.7	-8.74636	-3.89972	31.1	51.9	83	27.2	51.6	78.8	30.3	51.7	82.1	10.231	12.5402	NA	NA
24	E4-KYD97	48.5	NA	NA	41.5	84.7	126.1	42.4	59.5	101.9	2.12264	14.433	36.5	NA	NA	38.8	73.2	112	39.3	NA	NA	1.27226	-6.30137	1.69745	4.06581
25	JD8211	34.5	48.6	83.1333	36.6	51.2	87.8	34.3	54.2	88.6	-6.70554	-6.08696	32.4	49.8	82.2	27.4	53.5	80.9	36.7	49.9	86.5	25.3406	15.4321	9.31753	4.67257
26	Chilliwack	39.4	44.9	84.3333	38.3	49.7	87.9	43.7	53.1	96.8	12.357	2.79188	38.8	50.1	88.9	33.7	47.1	80.8	45.9	49.7	95.5	26.5795	13.1443	19.4683	7.9681
27	JD8277	61.6	NA	NA	53.1	NA	NA	56.9	NA	NA	6.67838	13.7987	42.3	NA	NA	50.4	74.6	125	41.1	NA	NA	-22.6277	-19.1489	-7.97468	-2.67512
28	JD8202	36.3	52.9	89.2	36.5	49.4	85.9	34.8	52.7	87.3	-4.88506	-0.550964	32.5	50.5	83	26.3	56.8	83.1	35	47.5	82.5	24.8571	19.0769	9.98604	9.26298
29	JD8232	31.7	52.2	83.9333	35.7	49.8	85.5	33	55	88	-8.18182	-12.6183	28.9	47.9	76.8	26	57.5	83.5	31	51.4	82.4	16.129	10.0346	3.97361	-1.29185
30	JD8203	35.3	53.7	88.9333	36.1	51.9	88	35.3	61.7	97.1	-2.26629	-2.26629	31.7	46.3	78	27.2	54	81.2	33.7	54.9	88.7	19.2878	14.1956	8.51077	5.96465
31	Amur 310	35.7	56.4	92.1333	38.3	44	82.3	37	51	88.3	-3.51351	-7.28291	34.1	50.5	84.7	34.5	52.6	87.1	37.1	53.4	90.5	7.00809	-1.17302	1.74729	-4.22797
32	Star 3/75	40.7	46.5	87.2667	40.7	47	87.7	43	47.4	90.5	5.34884	0	41.8	52.5	93.1	35.4	46.6	82	44.9	36.7	81.7	21.1581	15.311	13.2535	7.6555
33	Dongnong 78-25	41.5	46.5	88.0667	39.9	47	86.9	43.1	52.8	96.2	7.42459	3.85542	42.7	42.9	85.6	27	56	83	42.3	43.3	85.6	36.1702	36.7681	21.7974	20.3118
34	JD8025	34.7	52.6	87.2667	37.7	51.4	89.1	36.3	52.7	89	-3.85675	-8.64553	32.9	52.5	85.5	26.6	54.4	81	38.1	47.7	85.8	30.1837	19.1489	13.1635	5.2517
35	JD8196	37.2	48.8	86	36	51.7	87.7	36.6	58.9	95.5	1.63934	3.22581	30.7	51.1	81.9	26.9	55.6	82.5	35.5	49.9	85.4	24.2254	12.3779	12.9323	7.80183
36	JD8222	37	45.7	82.7333	38.5	49.7	88.3	34.1	52.7	86.9	-12.9032	-4.05405	29	48	77	26.8	55.2	82	33.1	46	79.1	19.0332	7.58621	3.065	1.76608
37	JD8180	34.4	51.3	85.6667	38.7	50.7	89.5	34.3	53.9	88.1	-12.828	-12.5	31.1	45.9	77	26.8	54.4	81.2	33.4	47.9	81.3	19.7605	13.8264	3.46625	0.663183
38	JD8200	37.3	49.8	87.1333	36.2	52	88.1	35.6	51.6	87.3	-1.68539	2.94906	33	45	78	27.1	55.8	82.9	38.9	41.6	80.5	30.3342	17.8788	14.3244	10.4139
39	JD8059	35.4	53.6	89	35.3	52.5	87.8	36.8	61.8	98.5	4.07609	0.282486	31.1	53.2	84.3	27.2	56.2	83.4	34.7	52.9	87.5	21.6138	12.5402	12.845	6.41SWD133940087562
40	JD8021	34.8	54.4	89.2	35.5	53.3	88.8	36.2	55	90.5	1.9337	-2.01149	35.2	50.1	85.3	26.9	55.6	82.5	34.5	52.7	87.3	22.029	23.5795	11.9813	10.784
41	JD8060	37.2	51.7	88.8667	37.9	50.5	88.4	37.7	62.5	100.2	-0.530504	-1.88172	31.3	53	84.3	27.8	55.4	83.2	34.5	55.7	90.2	19.4203	11.1821	9.44489	4.65019
42	Svetlaya	60.5	NA	NA	56.2	NA	NA	53.6	NA	NA	-4.85075	7.10744	50.1	NA	NA	51.5	73.5	125	48.1	NA	NA	-7.06861	-2.79441	-5.95968	2.1565SWD1341944211
43	SWD1209-46-5-10	60.5	NA	NA	49.9	NA	NA	57.3	NA	NA	12.9145	17.5207	49.5	NA	NA	52	73.5	125.5	48	NA	NA	-8.33333	-5.05051	2.29058	6.23508
44	JD8255	33.5	54.9	88.3333	36.9	54.3	91	38.4	62.3	100.8	3.90625	-10.1493	31.4	51.5	82.9	26.7	54.3	81	31.9	53.9	85.9	16.3009	14.9682	10.1036	2.40945
45	JD8136	37.5	56.6	94.0667	38.5	50.9	89.3	34	56.6	90.6	-13.2353	-2.66667	31.6	51.7	83.3	25.3	57.7	83	34.1	47.9	82	25.8065	19.9367	6.28558	8.63502
46	JD8206	35.3	50.5	85.7333	35.2	53.5	88.7	36	53.3	89.3	2.22222	0.283286	34.7	47.9	82.6	26.1	57.7	83.8	32.6	50.9	83.5	19.9387	24.7839	11.0804	12.5336
47	PEP-27	35.7	56.8	92.5333	37	53.4	90.5	34.3	56.1	90.4	-7.87172	-3.64146	33.7	51.4	85.1	27.7	54.5	82.2	40	50.7	90.7	30.75	17.8042	11.4391	7.08135
48	SWD1307	60.3	NA	NA	48.5	84.8	133.2	46.9	NA	NA	-3.41151	19.5688	42.3	NA	NA	50.8	71.1	121.9	46.7	NA	NA	-8.77944	-20.0946	-6.09548	-0.26287
49	JD8082	37.7	56.5	94.1333	37.1	51.4	88.5	37	61.3	98.3	-0.27027	1.59151	33.5	51.9	85.4	28.1	56.9	85	39	52.1	91.1	27.9487	16.1194	13.8392	8.85546
50	SWD1301-14-7	61.3	NA	NA	57.5	NA	NA	58.1	NA	NA	1.0327	6.19902	54.5	NA	NA	52.6	72.6	125.2	62.2	NA	NA	15.4341	3.48624	8.23339	4.84263
51	JD8290	36.3	53	89.3333	37.2	53.2	90.4	35.3	61.2	96.6	-5.38244	-2.47934	32.7	50.8	83.5	26	58.1	84.1	34.4	63.3	97.7	24.4186	20.4893	9.51808	9.00498
52	SWD1312-24-1-3	37	47	84.0667	36.7	53.2	89.9	35.3	61.3	96.4	-3.96601	0.810811	38.1	55.2	92	27.5	57.1	84.6	41.3	45.7	87	33.414	27.8215	NA	NA
53	SWD1262-29-11	37.3	47.8	85.1333	37.1	55.7	92.9	34.5	55.5	90	-7.53623	0.536193	35.3	48.9	84.2	26.9	54.8	81.7	41.1	47	88.1	34.5499	23.796	18.7856	21.6085
54	JD8278	35.9	51.6	87.5333	37.3	53.3	90.5	35.6	55.7	91.2	-4.77528	-3.89972	32.1	51.3	83.5	28.7	55.4	84.1	37	53.1	90.1	22.4324	10.5919	8.82858	3.34609
55	JD8116	37.5	55.6	93.0667	35.2	52.3	87.5	34.5	61.9	96.4	-2.02899	6.13333	32.9	60	92.9	26.9	60.9	87.8	37.8	57.1	94.9	28.836	18.2371	13.4035	12.1852
56	JD8062	37.4	50.7	88.0667	35.7	52.5	88.5	39.7	60.3	100	10.0756	4.54545	32.3	53	85.3	27	60.5	87.5	36.6	54.5	91.1	26.2295	16.4087	18.1525	10.4771
57	SWD1291-35-6	37.9	46.7	84.6	36.1	56.3	92.4	34.8	61.5	96.4	-3.73563	4.74934	35.1	56.8	91.9	27.8	56	83.8	40.6	47.8	88.4	31.5271	20.7977	14.5117	15.2313
58	JD8118	37.2	56.7	93.9333	37.1	50.5	87.6	36.2	62.6	98.8	-2.48619	0.268817	32.9	49.5	82.4	25.5	63.1	88.6	35.3	50.8	86.1	27.762	22.4924	12.6379	11.3806
59	Lingbei 8	45.3	43.3	88.6	37.7	52.7	90.4	39.7	60.1	99.7	5.03778	16.777	39.5	46.4	85.9	29.3	56.7	86	44.1	NA	NA	33.5601	25.8228	19.2989	21.2999
60	Dong 79-9232	35.9	49.4	85.2667	41.2	50.9	92.1	37	60.4	97.4	-11.3514	-14.7632	35.9	57.1	93	34.6	50.2	84.8	36.5	49.5	85.9	5.20548	3.62117	-3.07294	-5.57103
61	JD8061	36.2	52.6	88.8	35.9	51.9	87.8	36.3	62.5	98.7	1.10193	0.828729	32.3	52.7	84.9	27.4	61.7	89.1	35.2	60.3	95.5	22.1591	15.1703	11.6305	7.9995
62	SWD1312-22-10-1	36.8	48.1	84.9333	38.5	53.6	92.1	34.3	56	90.3	-12.2449	-4.61957	38.2	53.8	92	27.9	57.2	85.1	38.9	45.9	84.8	28.2776	26.9634	13.5068	12.1661
63	JD8302	30.6	58.2	88.8	34.7	53.6	88.3	33.8	56.3	90	-2.66272	-13.3987	30.2	53.3	83.5	28.5	60.6	89.1	36.2	55.1	91.3	21.2707	5.62914	9.304	-3.88478
64	Heihe 14	45	42.8	87.8	39.4	49.9	89.3	43.7	56.3	99.9	9.83982	12.4444	39.1	54	93.1	37.3	50.9	88.2	42.2	49.8	92	11.6114	4.60358	10.7256	8.52401
65	JD8204	33.5	51.3	84.7333	42.9	51.5	94.4	34.5	54.3	88.9	-24.3478	-28.0597	32.1	45.9	78	27.4	55.8	83.2	36.3	45.6	81.9	24.5179	14.6417	0.0850401	-6.70898
66	JD8361	36.1	57.8	93.8667	37.2	57.7	94.9	35.1	64.1	99.1	-5.98291	-3.04709	33.3	52.7	86	25.9	57.1	83	37.9	53.5	91.3	31.6623	22.2222	12.8397	9.58757
67	JD8229	33.4	50.3	83.6667	35.7	53.3	89	34.6	53.4	87.8	-3.17919	-6.88623	30	47	77	26.7	62.3	89	29.5	49.9	79.4	9.49153	11	3.15617	2.05689
68	BS6-562	31.3	56.7	88	36.1	54.8	90.9	34.5	63.1	97.6	-4.63768	-15.3355	33.4	52.7	86.1	28.1	59.1	87.2	37.3	50.3	87.6	24.6649	15.8683	10.0136	0.266400107SWD13397
69	Vavunne	32.5	56.1	88.8667	34.1	56	90.1	35	54.3	89.3	2.57143	-4.92308	32.4	52.7	85.1	34.9	53.1	88	37.5	50.5	88	6.93333	-7.71605	4.75238	-6.31956
70	JD8114	38	56.2	94.2	35.3	52.1	87.5	34	62	96	-3.82353	7.10526	33.1	59.7	92.8	27.1	64.1	91.2	38.7	52.1	90.9	29.9742	18.1269	13.0753	12.6161
71	1287-3-7	34.5	58.5	92.9333	35.2	54.9	90.1	36.4	54.4	90.8	3.2967	-2.02899	33.5	51.7	85.3	28.5	60.3	88.8	39.3	46.3	85.6	27.4809	14.9254	16.8231	7.08185
72	Stamina	44.1	45.1	89.2	40.2	50.7	90.9	44.1	53.2	97.3	8.84354	8.84354	39.2	53.7	92.9	27.5	61.1	88.6	40	47.9	87.9	31.25	29.8469	20.0468	19.3452
73	Nen 69-19	42.9	50.6	93.5333	36.7	54.9	91.6	40.4	60.4	100.8	9.15842	14.4522	37.5	55.5	92.9	36.1	51.8	87.9	38.1	56.9	95.1	5.24934	3.73333	7.20388	9.09277
74	Hu 76-6162	42.3	45.3	87.6	40.7	50.4	91.1	43.2	54.2	97.4	5.78704	3.78251	38.7	54.3	92.9	27.5	61.1	88.6	39.9	53.9	93.8	31.0777	28.9406	18.4324	16.3615
75	SWD1296-23-2	36.6	48.2	84.8	37.1	55.5	92.6	36.3	61.6	97.9	-2.20386	-1.36612	35.2	56.7	91.9	28.1	59.1	87.2	36.3	48.8	85.1	22.5895	20.1705	13.8957	12.7735
76	SWD1274-26-17-4	36.2	48.9	85.0667	45.1	52	97.1	36	52.5	88.5	-25.2778	-24.5856	34.1	51.7	85.8	27.3	55.6	82.9	40.3	49.5	89.8	32.2581	19.9413	10.1928	9.40217
77	Hei 78 -1-4	41	46.9	87.8667	39.5	52.3	91.9	38.3	62.8	99.7	-3.13316	3.65854	38.3	53.7	91.9	26.6	62	88.6	37.9	53.6	91.5	29.8153	30.5483	13.3411	17.1034
78	SWD1341	37.5	47.3	84.8	36.1	56.2	92.3	36.2	62	98	0.276243	3.73333	36.6	55.3	91.9	27.5	61.1	88.6	42.9	45.3	88.1	35.8974	24.8634	15.3645	5.50695
79	JD8096	39.5	55.2	94.7333	35.2	54.7	89.9	36.1	63.3	99.4	2.49307	10.8861	32.7	60.1	92.9	27.6	63.4	91	36.7	51.9	88.6	24.7956	15.5963	14.449	9.93656
80	Maple Presto	36.9	NA	NA	35.8	56.7	92.5	34.1	66.6	100.7	-4.98534	2.98103	33.8	NA	NA	27.1	61.7	88.8	39.1	46.5	85.7	30.6905	19.8225	12.8526	11.4018
81	Ogemaw	44.7	47.7	92.3333	34.5	59.9	94.3	48.7	NA	NA	29.1581	22.8188	41.2	51.9	93.1	40.6	46.4	87	47.9	NA	NA	15.2401	1.45631	22.1991	12.1376
82	SWD1285-8-2	36.3	56.7	92.9333	37.3	54.5	91.9	35.3	53.7	89	-5.66572	-2.75482	33.5	52.1	85.6	27.7	62.1	89.8	38.9	45.9	86.7	28.7918	17.3134	35.3	51.4
83	SWD1339	35.9	48.5	84.4	37.9	55	92.9	35.3	60.2	95.5	-7.36544	-5.57103	33.1	58.9	92	28.7	60.1	88.8	41.1	49.1	90.2	30.1703	13.2931	14.724	14.3162
84	Fiskeby V	37.2	49.5	86.6667	36.9	57	93.9	37.5	62.5	100	1.6	0.806452	36.4	52.7	89.1	27.5	60.5	88	42.1	56.5	98.6	34.6793	24.4505	18.1397	12.6285
85	Okskaya	41.6	42.2	83.8	37.3	52.1	89.4	40.8	NA	NA	8.57843	10.3365	34.9	53.5	88.4	24.7	68	92.7	44.6	55.6	100.2	44.6188	29.2264	26.5986	19.7814
86	Keshuang	44.3	NA	NA	36.6	54.7	91.3	44.1	56.1	100.4	17.0068	17.3815	33.6	NA	NA	32.3	58.5	90.8	39.7	NA	NA	18.6398	3.86905	17.8233	10.6253
87	Hu 72-5174	41.3	52.4	93.6667	37.2	61.6	98.8	42	NA	NA	11.4286	9.92736	38.7	53.4	92.1	27.5	64.8	92.3	40.3	NA	NA	31.7618	28.9406	21.5952	19.434
88	SWD1287-14-3-6	34.6	58.3	92.9333	39	54.3	93.3	35.6	54.1	89.4	-9.55056	-12.7168	33.3	52.1	85.4	27.8	61.2	89	32.9	52.3	85.3	15.5015	16.5165	11.4024	3.86101
89	SWD1285-8-4	34.9	56.9	92.1333	37.1	53.1	90.3	NA	NA	NA	NA	-6.30372	34.7	50	84.7	30.8	53.1	92	49.4	NA	NA	37.6518	11.2392	NA	NA
90	JD8039	44.6	51.1	95.7333	42.8	NA	NA	45.6	50	97	6.14035	4.03587	38.7	53	91.7	28.4	62.9	91.3	38.1	59.3	97.4	25.4593	26.615	15.7998	15.3254
91	SWD1291-35-15	35.7	49.7	85.3333	35.9	60.5	96.4	37	62.6	99.1	2.97297	-0.560224	32.6	59.3	91.9	27.8	58.6	86.4	40.1	NA	NA	30.6733	14.7239	18.0868	14.2984
92	Dongda 2	35.5	56.1	91.6	34.6	59.4	94	34.7	55.8	90.5	0.288184	2.53521	33.1	55.8	88.9	27.3	61.5	88.8	36.3	57.4	93.7	24.7934	17.5227	12.5408	10.0289
93	Harmony	37.1	55.3	92.4	35.3	56.2	91.5	35.1	62.6	97.7	-0.569801	4.85175	33.8	59.3	93.1	28	63.4	91.4	44.6	45.5	90.1	37.2197	17.1598	18.325	11.0058
94	Heihe 49	38.8	53.9	92.6667	36.5	58.9	95.4	35.3	64.2	99.5	-3.39943	5.92784	33.7	59.3	92.9	27.8	59.7	87.5	36.7	60.3	97.1	24.2507	17.5074	10.4256	11.7176
95	SWD1287-2-10	35.3	56.4	91.7333	38.5	53.4	91.9	36.8	52.6	89.6	-4.61957	-9.06516	32.4	52.1	84.5	27.6	63.4	91	33.1	48.1	81.2	16.6163	14.8148	10.9006	8.86847
96	Sterno	40.4	52.7	93.1333	37.9	55.6	93.5	41.7	56.6	98.8	9.11271	6.18812	36.5	55.3	91.8	32.5	57.1	89.6	42.9	50.7	93.6	24.2424	10.9589	16.6776	8.57351
97	SWD1287-3-4	35.8	56.5	92.2667	38	55.8	93.8	37.4	59	96.4	-1.60428	-6.14525	32.4	52.2	84.6	27.3	62.8	90.1	39.4	48	87.4	30.7107	15.7407	10.1556	9.34482
98	TRÃFF	36.7	48.1	84.8	36.5	57.4	93.9	35	62.6	97.6	-4.28571	0.544959	34.9	57.1	91.9	28.9	61.1	90	40.3	49.5	92.6	28.2878	17.192	3.49014	-2.32214
99	SWD1218-4-4	35.2	49.8	85	36.1	58.8	94.9	34.2	63.7	97.9	-5.55556	-2.55682	35.3	57.6	92.9	27.8	61.4	89.2	37.5	57	94.5	25.8667	21.2465	1.74242	1.58119
100	H-SD1802	37.4	49.7	87.1333	38.5	58	96.5	38.9	61.9	100.8	1.02828	-2.94118	40.4	52.7	93.1	31.4	56.3	87.7	44	NA	NA	28.6364	22.2772	14.8323	9.66803
101	Cretic	37.4	51.8	89.2	35.6	56.9	92.6	36.3	61.7	98	1.92837	4.81283	35.8	57.1	92.9	32.4	59.8	92.2	35.1	49.3	84.4	7.69231	9.49721	4.81034	7.15502
102	Jug 30	45.3	48.7	94	39.7	57.6	97.3	45.3	NA	NA	12.362	12.362	40.4	52.6	93	34.5	53.2	87.7	42.2	53.9	96.1	18.2464	14.604	15.3042	13.483
103	Heihe 35	38.9	47.1	85.9333	37.7	61.1	98.8	37.9	61.7	99.6	0.527704	3.08483	36.4	56.7	93.1	27.8	58.6	86.4	41.9	57.3	99.1	33.6516	23.6264	17.0896	13.3556
104	Xunkehuangdou	36.9	51.9	88.8	38.7	56.5	95.2	NA	NA	NA	NA	-4.87805	35.6	57.3	92.9	27	63.1	90.1	37.4	48.1	85.5	27.8075	24.1573	NA	9.63963
105	Heifu 80-65	40.4	53.2	93.6	38.1	57.4	95.5	40.2	57.5	97.7	5.22388	5.69307	35.7	56.2	91.9	35.5	54.9	90.4	38.8	54.9	93.7	8.50515	0.560224	6.86452	3.12665
106	H-SD1803	45.8	54	99.8	41.1	55.7	96.9	45.9	55.1	100.9	10.4575	10.262	40.7	52.3	93	33.5	55.6	89.1	44.1	56.9	100.9	24.0363	17.6904	17.2469	13.9762
107	Mengdou 11	48.4	52.5	100.933	39.5	57.5	96.9	44.5	NA	NA	11.236	18.3884	35.3	56.7	92	34.5	54.7	89.2	46.3	NA	NA	25.486	2.26629	18.361	10.3274
108	Malublem	41.9	51.7	93.6667	38.9	57.5	96.3	41	NA	NA	5.12195	7.1599	40.3	56.6	96.9	28.9	61.1	90	43.3	NA	NA	33.2564	28.2878	19.1892	17.7239
109	Heifu 05-292	48.2	45.7	93.8667	41.1	55.9	97	44	57.8	101.8	6.59091	14.7303	39.7	53.2	92.9	31.8	58.2	90	44.3	NA	NA	28.2167	19.8992	17.4038	17.3148
110	Ha 75-6222	37	55.7	92.6667	35.5	59.7	95.2	36	62.2	98.2	1.38889	4.05405	34.7	50.9	85.5	27.9	64.1	92	37	47.7	84.7	24.5946	19.5965	12.9917	11.8253
111	PEP-2	32.9	60.3	93.2667	35.6	60	95.6	35.9	63.1	98.4	0.835655	-8.20669	34.4	58.7	93.1	27.2	64.4	91.6	36.2	50.1	86.3	24.8619	20.9302	12.8488	6.36177
112	OT-891	37	57.3	94.2667	37.3	60	97.3	35.3	NA	NA	-5.66572	-0.810811	33.1	60	93.1	28.4	91.8	90	38.1	63.9	102	25.4593	14.1994	9.8968	6.69429
113	Vista	36.9	54.6	91.5333	37.1	59.5	96.6	35.6	62.8	98.5	-4.21348	-0.542005	34.5	58.6	93.1	27.5	63.3	90.8	43.8	50.3	94.1	37.2146	20.2899	16.5006	9.87392
114	Maple Ridge-1	36	NA	NA	40.3	58.1	98.3	36.2	NA	NA	-11.326	-11.9444	40.3	NA	NA	26.7	62.4	89.1	36.1	59.6	95.7	26.0388	33.7469	7.35641	10.9012
115	SWD1312-13-6-7	37	55.8	92.8	40.2	57.1	97.3	36	53.6	89.4	-11.6667	-8.64865	38.1	54.8	92.9	33.6	56.6	90.2	39.6	49.9	89.5	15.1515	11.811	8.95006	11.6083
116	Zao 341	44.2667	50.2	94.4667	40.5333	55.3333	95.8667	42	58.875	101.111	3.49214	8.43388	40.4667	52.4	92.8667	32.1	59.9	92	44.3333	NA	NA	27.5939	20.6755	15.3888	6.44819
117	Heihe 01-5292	40.7	52.9	93.6	37	59.9	96.9	38.5	61.6	100.1	3.8961	9.09091	33.3	63.7	97.1	27.9	63.1	91	39.4	57.7	97.1	29.1878	16.2162	16.542	12.6536
118	Heijiao 93-2016	42.5	52.1	94.6	37.2	59.8	97	41.6	NA	NA	10.5769	12.4706	36.3	61.5	97.9	30.3	60.7	91	39.2	NA	NA	22.7041	16.5289	16.6405	14.4998
119	Beihudou	44.4	49.1333	93.5333	40	56.8667	96.8667	46.6364	NA	NA	14.2301	9.90991	39.4667	59.6	97.8667	34.2	57	91.2	40.0667	NA	NA	14.6423	13.3447	7.93201	7.27931
120	Kennong 8	33.2	61.1	94.2667	36.3	59.9	96.1	38	63	101	4.47368	-9.33735	33.7	58.3	92	31.5	60.7	92.2	38.5	50.6	89.1	18.1818	6.52819	11.3278	-1.40458
121	Ha 6223-4	32.4	61.1	93.5333	41.7	52.7	94.4	35.5	62.5	98	-17.4648	-28.7037	33.3	58.7	92	37.9	56.1	94	39.7	48.3	88	4.53401	-13.8138	-6.46539	-21.2588
122	Kejiao 69054	42.4	51.7	94.1333	43.6	53.5	97.1	47.4	NA	NA	8.01688	-2.83019	38.6	57.4	96	27.9	63.8	91.7	41	NA	NA	31.9512	27.7202	19.984	12.445
123	Aldana	39.3	48.5	87.8667	38.3	55.3	93.6	35.9	63.1	99	-6.68524	2.54453	35.8	57.3	93.1	27.1	68.8	95.9	42.1	52.9	95.1	35.6295	24.3017	14.4721	13.4231
124	Heihe 00-5329	35	58.6	93.6	35.7	60.9	96.6	35.1	66.6	101.7	-1.7094	-2	38.5	53.6	92.1	27.2	65.9	93.1	39	58.1	97.1	30.2564	29.3506	14.2735	13.6753
125	Heijiao 75-807	45.5	NA	NA	40.2	57.2	97.4	NA	NA	NA	NA	11.6484	36.6	NA	NA	34.8	58	92.8	49.3	NA	NA	29.4118	4.91803	NA	8.28319
126	M-57	42.6	NA	NA	34.7	57	91.7	39.4	59.1	98.3	11.9289	18.5446	33.3	52	NA	28.4	70.2	98.6	44.4	50.1	94.5	36.036	14.7147	23.9825	16.6297
127	Xunkebayuemang	45.4	49.2	94.6	44.5	53.7	98.2	51.4	NA	NA	13.4241	1.98238	38.6	58.3	96.9	31.3	60.8	92.1	47.9	NA	NA	34.6555	18.9119	24.0398	10.4471
128	Heihe 44	40.1	59.3	99.4	38.7	62	100.7	39.1	62	101.1	1.02302	3.49127	34.4	63.5	97.9	28	61.6	89.6	40	60.1	100.1	30	18.6047	15.5115	11.048
129	PEP-18	34.1	57.8	91.8667	NA	NA	93.9	34	54.4	88.4	NA	NA	33.3	59.8	93.1	30.2	66.5	96.7	32.3	50	82.3	6.50155	9.30931	NA	NA
130	M-27	42.3	50.4	92.7333	38.3	58.3	96.6	40.8	59.7	100.5	6.12745	9.45626	35.1	57.9	93.1	28	66	94	46.4	NA	NA	39.6552	20.2279	22.8913	14.8421
131	Canatto	49.6	NA	NA	41.8	61.1	102.9	49.3	NA	NA	15.213	15.7258	42.3	NA	NA	31.8	56.2	88	37	NA	NA	14.0541	24.8227	14.6335	20.2743
132	Dongda 1	36.8	55.3	92.1333	34.1	63.9	97.9	34.9	62.6	97.5	2.29226	7.33696	33.3	64.7	98.1	29	64	93	37.4	61.7	99.1	22.4599	12.9129	12.3761	10.1249
133	Heihe 21	42.9	50.8	93.6667	40.3	60.9	101.1	39.2	62.1	101.3	-2.80612	6.06061	36	60.9	96.9	31.5	58.3	89.8	42.5	NA	NA	25.8824	12.5	11.5381	9.2803
134	Heihe 01-5174 ①	41.3	52.4	93.6667	37.2	61.6	98.8	42	NA	NA	11.4286	9.92736	38.7	53.4	92.1	27.5	64.8	92.3	40.3	NA	NA	31.7618	28.9406	2.97548	1.89988
135	Maple Ridge	39.5	59.1	98.5333	36.2	66.3	102.5	36.1	NA	NA	-0.277008	8.35443	34.5	63.4	97.9	29.9	58.7	88.6	35.9	NA	NA	16.7131	13.3333	8.21804	10.8439
136	Heihe 99-5210	38.2	NA	NA	35.7	59.9	95.6	35.5	55.1	90.6	-0.56338	6.5445	40.7	NA	NA	29.2	66.7	95.9	34.1	47.1	81.2	14.3695	28.2555	6.90306	17.4
137	Cygnet	46.6	NA	NA	40.7	57.5	98.2	49.8	NA	NA	18.2731	12.6609	36.1	NA	NA	33.6	59.9	93.5	49.3	NA	NA	31.8458	6.92521	25.0595	9.79308
138	Kabanoka	43.5	51.2	94.7333	44.4	51.7	96.1	44.5	56.1	100.5	0.224719	-2.06897	40	52	92	27.4	68.5	95.9	41	NA	NA	33.1707	31.5	16.6977	14.7155
139	Ke 69052	43.3	49.7	93.0667	41.7	57.3	99.1	48.4	NA	NA	13.843	3.69515	37	54.9	91.9	27.1	65.9	93	NA	NA	NA	NA	26.7568	NA	15.226
140	Hu 6114	43.1	NA	NA	40.1	59.1	99.2	43.6	NA	NA	8.02752	6.96056	37.3	NA	NA	27.3	65.6	92.9	44.7	NA	NA	NA	26.8097	23.4768	16.8851
141	Henong 166	36.8	NA	NA	37.6	59.6	97.2	35.2	66.2	101.1	-6.81818	-2.17391	33.5	64.3	97.8	26.6	68.6	95.2	42.1	51.3	93.4	NA	20.597	14.9995	9.21155
142	Beidou 16	36.1	NA	NA	37.1	62.5	99.6	33.7	66.8	100.5	-10.089	-2.77008	33.4	NA	NA	27.3	65.6	92.9	35.2	63.7	98.9	NA	18.2635	6.17708	7.74669
143	Hefu 75-367	33.9	58.9	92.7333	35.3	60.9	96.3	35	53.8	88.5	-0.857143	-4.12979	37.9	60.1	98	31.5	65.1	96.6	34	56.2	90.2	7.35294	16.8865	3.2479	6.37838
144	McCall	44.4	NA	NA	43.3	53.9	97.1	38.5	NA	NA	-12.4675	2.47748	33.9	NA	NA	30.5	65.3	95.8	41.1	NA	NA	25.7908	10.0295	6.66161	6.25349
145	Zaobaimei	41.7	58.1	99.8	36.1	63.5	99.5	40.1	NA	NA	9.97506	13.4293	34.9	62	96.9	30.6	63.1	93.7	39	NA	NA	21.5385	12.3209	15.7568	12.8751
146	Maple Isle	38.7	55.3	94	38.3	59.7	98	39.6	NA	NA	3.28283	1.03359	34.3	62.7	96.9	29.1	66.4	95.5	38.2	NA	NA	23.822	15.1603	13.5524	8.09697
147	Oressa	42.1	51.3	93.3333	32	67.2	99.2	43.7	58.8	101.2	26.7735	23.9905	39.5	53.6	93.1	31.4	63.1	94.5	45.9	NA	NA	31.5904	20.5063	29.1819	22.2484
148	Bei 00-5405	41.3	NA	NA	35.9	64.1	100.1	40.3	NA	NA	10.9181	13.0751	38.4	NA	NA	28.5	65.2	93.7	39.9	54.7	94.6	28.5714	25.7812	19.7448	19.4282
149	H-SD1804	35.3	57.2	92.4667	35.3	62.2	97.5	35.9	65.1	100.9	1.67131	0	33.7	59.4	93.1	27.3	69.2	96.5	44.3	56	100.3	38.3747	18.9911	20.023	9.49555
150	Hidaka	44.9	NA	NA	40.5	58	98.5	42.9	58.2	101.1	5.59441	9.79955	40.2	NA	NA	35.3	60.2	95.5	47	55.1	102.1	24.8936	12.1891	15.24401SWD13078411	10.9943
151	Longken 3421	37.1	NA	NA	36.1	62.8	98.9	37.3	NA	NA	3.21716	2.69542	37.7	NA	NA	27.7	67.7	95.4	39.1	NA	NA	29.156	26.5252	16.1866	14.6103
152	Amur 284	49.3	NA	NA	44	53.1	97.1	50	NA	NA	12	10.7505	43.4	NA	NA	39.5	57.8	97.3	NA	NA	NA	NA	8.98618	NA	9.86834
153	Ha 88-2501	44.7	NA	NA	42.3	58.3	100.5	41.7	59.4	101.1	-1.43885	5.36913	38.9	NA	NA	37.1	57.1	94.2	42.9	NA	NA	NA	4.62725	6.04048	4.99819
154	Dongnong 44	36.3	NA	NA	37.2	60.8	98	36.1	NA	NA	-3.04709	-2.47934	35.7	NA	NA	27.3	69.7	97	40.4	48.6	89	NA	23.5294	14.6893	10.525
155	Mengdou 160	44.3	NA	NA	41.3	61.5	102.9	42.1	NA	NA	1.90024	6.77201	37.8	NA	NA	32.4	60.4	92.8	43.3	NA	NA	NA	14.2857	13.5367	10.5289
156	Daksoy	43.8	NA	NA	37.5	62.2	99.7	44.8	NA	NA	16.2946	14.3836	40.3	NA	NA	29.4	66.6	96	39.4	62.7	102.1	25.3807	27.0471	20.8377	20.7154
157	E1-DB95	51.1	NA	NA	46.1	67.1	113.1	50.4	NA	NA	8.53175	9.78474	45.3	NA	NA	39.9	62.4	102.3	50.8	NA	NA	21.4567	11.9205	14.9942	10.8526
158	Huma 79-3-10	44.5	NA	NA	40	58.8	98.8	42.5	NA	NA	5.88235	10.1124	38.4	NA	NA	35.9	61.3	97.2	43.7	NA	NA	17.849	6.51042	11.8657	8.31139
159	Major	35.9	NA	NA	35.7	66	101.7	35.3	NA	NA	-1.13314	0.557103	33.8	NA	NA	27	67.6	94.6	41.6	58.1	99.7	35.0962	20.1183	16.9815	10.3377
160	Heihe 13	45.2	47.8	93	42.6	58.9	101.5	47.9	NA	NA	11.0647	5.75221	39.6	53.3	92.9	35.1	60	95.1	45.9	NA	NA	23.5294	11.3636	17.2971	8.55792
161	Heihe 33	39.5	NA	NA	41.1	61.9	102.8	43.1	58	101	4.64037	-4.05063	39.4	NA	NA	33.4	60.5	93.9	45.7	56.9	102.6	26.9147	15.2284	15.7775	5.5889
162	Heifu 76-1676	51.1333	49.2	100.333	40	75.9333	115.933	42.4	NA	NA	5.66038	21.7731	42.2667	NA	NA	35	76.6	111.6	40.6	NA	NA	13.7931	17.1925	14.5532	4.79774
163	Kalmit	44	55.4	99.4	39.2	61.6	100.8	43	NA	NA	8.83721	10.9091	33.4	64.7	98.1	30.1	66.1	96.2	40.5	61.8	102.3	25.679	9.88024	17.2581	10.3947
164	Hujiao 2488	39.3	NA	NA	37.1	65.1	102.3	39.9	61.3	101.3	7.01754	5.59796	35.9	NA	NA	26.8	68.1	94.9	39.8	50.5	90.3	32.6633	25.3482	19.8404	15.4731
165	Heihe 11	43.6	50.7	94.3333	40.7	58.2	98.9	NA	NA	NA	NA	6.65138	37	60.9	97.9	28.6	70.2	98.8	36.3	NA	NA	21.2121	22.7027	NA	14.677
166	Heijiao 02-2286	42.3	NA	NA	40.5	49.7	90.1	44.5	54.7	99.2	8.98876	4.25532	38.5	NA	NA	30.5	77.8	108.3	39.1	NA	NA	21.9949	20.7792	15.4918	12.5173
167	Beijiao 02-106	43.4	NA	NA	36.8	60.3	97.1	40.7	61	101.7	9.58231	15.2074	41.2	NA	NA	35.4	66.2	101.6	36.3	NA	NA	2.47934	14.0777	6.03082	14.6425
168	Jim	43.1	NA	NA	39.4	61.7	101.1	43.2	NA	NA	8.7963	8.58469	39.5	NA	NA	28.8	69.6	98.4	43.5	57	100.5	33.7931	27.0886	21.2947	17.8366
169	Amur 283	44.3	NA	NA	46.9	58.1	104.9	43	59	102	-9.06977	-5.86907	43.1	NA	NA	37.9	57.1	95	46.9	NA	NA	19.1898	12.065	5.06	3.09795
170	Beijiao 83-202	44.8	NA	NA	38.2	66.7	104.9	43.6	NA	NA	12.3853	14.7321	34.9	NA	NA	35.7	59.8	95.5	43.9	NA	NA	18.6788	-2.29226	15.5321	6.21994
171	KG-20	47.5	52.5	100	45.8	56.9	102.7	52.7	NA	NA	13.093	3.57895	38	55.1	93.1	41.6	56.3	97.9	44.7	60.7	105.3	6.93512	-9.47368	10.0141	-2.94737
172	Heihe 01-5422	39.5	NA	NA	36.1	64.5	100.5	35.9	63	98.9	-0.557103	8.60759	38.8	NA	NA	27.4	72.9	100.3	38	53.9	91.9	27.8947	29.3814	13.6688	18.9945
173	Hu 76-4371	44.7	53.3	98	45.5	60.7	106.2	47.6	54	101.6	4.41176	-1.78971	43.1	53.8	96.9	31.9	62.8	94.7	40.1	NA	NA	20.4489	25.9861	12.4303	12.0982
174	H-SD1805	43.4	50.7	94.0667	37.5	61.1	98.6	43.5	NA	NA	13.7931	13.5945	36.3	56.7	93	30.8	71.7	102.5	43.4	NA	NA	29.0323	15.1515	21.4127	14.373
175	Fengshou 11	37.8	NA	NA	38	65.1	103.1	36.8	64.5	101.5	-3.26087	-0.529101	35.7	NA	NA	32.7	65.9	98.6	36.9	NA	NA	11.3821	8.40336	4.06062	3.93713
176	Huajiang 1	35.5	NA	NA	36	65.8	102	38.5	NA	NA	6.49351	-1.40845	39.6	NA	NA	28.6	71.2	99.8	42.3	NA	NA	32.3877	27.7778	19.4406	13.1847
177	Coso	48.5	NA	NA	39.8	63.3	103.1	48.5	NA	NA	17.9381	17.9381	37.8	NA	NA	40.6	58.4	99	43.1	NA	NA	5.80046	-7.40741	11.8693	5.26537
178	W14-N125	40	NA	NA	35.1	64.6	99.7	35.3	65.3	100.7	0.566572	12.25	38.7	NA	NA	30.8	72.1	102.9	38.3	NA	NA	19.5822	20.4134	10.0744	16.3317
179	Heihe 09-3307	37.6	NA	NA	36.5	67.7	104.2	34.9	66.1	101.1	-4.58453	2.92553	37.9	NA	NA	32.3	66.2	98.5	38.7	NA	NA	16.5375	14.7757	5.97647	8.85063
180	Mengdou 10	36.1	NA	NA	37.1	62.5	99.6	33.7	66.8	100.5	-10.089	-2.77008	33.4	NA	NA	27.3	65.6	92.9	35.2	63.7	98.9	22.4432	18.2635	5.99837	2.87483
181	H-SD1809	32.9	NA	NA	36.3	64.3	100.6	37.9	62.9	100.8	4.22164	-10.3343	35.3	NA	NA	27	75.4	102.4	34.7	52.4	87.1	22.1902	23.5127	13.2059	6.5892
182	Hu 76-4484	43.2	NA	NA	42.5	63.1	105.6	38.3	NA	NA	-10.9661	1.62037	40.1	NA	NA	30.2	67.6	97.8	41.6	NA	NA	27.4038	24.6883	8.21889	13.1543
183	Xingan 08-094	36.1	NA	NA	36.1	68.2	104.3	34.7	NA	NA	-4.03458	0	33.7	NA	NA	43.2	56.3	99.5	34.8	55.9	90.7	-24.1379	-28.1899	-14.0863	-14.095
184	Elena	40.5	59.1	99.5333	37.5	67.2	104.9	36.1	NA	NA	-3.87812	7.40741	35.9	62.3	98.2	30.7	68.9	99.6	42.5	NA	NA	27.7647	14.4847	11.9433	10.946
185	Hu 6094	43.8	55.3	99.1333	40.3	65.9	106.1	43	NA	NA	6.27907	7.99087	36.5	61.4	97.9	28.4	70	98.4	42.1	NA	NA	32.5416	22.1918	19.4103	15.0913
186	Altana	38	NA	NA	40.8	64.3	105.1	40.5	NA	NA	-0.740741	-7.36842	39	NA	NA	38.9	60.5	99.4	36.9	NA	NA	-5.42005	0.25641	-3.0804	-3.55601
187	LCC-18-05	41.3	NA	NA	37.1	66	103.1	40	NA	NA	7.25	10.1695	39.6	NA	NA	31.9	69.5	101.4	37	NA	NA	13.7838	19.4444	10.5169	14.807
188	Canda soybean	37.7	NA	NA	39.4	63.8	103.2	36.3	NA	NA	-8.53994	-4.50928	38.7	NA	NA	30	71.9	101.9	40.7	NA	NA	26.2899	22.4806	8.87499	8.98567
189	Heihe 8	45.7	NA	NA	38	67.5	105.5	40.7	NA	NA	6.63391	16.849	39.2	NA	NA	28.7	71.2	99.9	44.4	58.2	102.6	35.3604	26.7857	20.9971	21.8174
190	Heijiao 87-1101	46.3	NA	NA	43.2	59	102.2	45.3	NA	NA	4.63576	6.69546	39.9	NA	NA	32.3	71.1	103.4	37.4	NA	NA	13.6364	19.0476	9.13606	12.8715
191	Ke27156	46.6	NA	NA	42.9	64.2	107.1	48.7	NA	NA	11.9097	7.93991	40.4	NA	NA	41	57.7	98.7	43.1	NA	NA	4.87239	-1.48515	8.39102	3.22738
192	Jiadou 45	44.6	NA	NA	37.9	64.1	101.9	44.9	NA	NA	15.5902	15.0224	38.2	NA	NA	31	73.5	104.5	47.3	NA	NA	34.4609	18.8482	25.0255	16.9353
193	Jiusan 90-13	48.3	NA	NA	37.9	65.1	102.9	41.8	NA	NA	9.33014	21.5321	42.4	NA	NA	38.6	65	103.6	40.7	NA	NA	5.15971	8.96226	7.24492	15.2472
194	Beifeng 3	37.2	NA	NA	39	67.1	106.1	36	NA	NA	-8.33333	-4.83871	37	NA	NA	30.6	69.9	100.5	41.1	NA	NA	25.5474	17.2973	8.60706	6.22929
195	Bei 00-4652	36.5	NA	NA	37.8	63.7	101.5	36.6	NA	NA	-3.27869	-3.56164	39.5	NA	NA	29.9	75.4	105.3	40.9	NA	NA	26.8949	24.3038	11.8081	10.3711
196	Mofezowska	54.3	NA	NA	46.3	60.7	107.1	43.5	NA	NA	-6.43678	14.733	45.7	NA	NA	34.9	64.9	99.8	40	NA	NA	12.75	23.6324	3.15661	19.1827
197	Sunset	50	NA	NA	39.7	67.4	107.1	44.3	NA	NA	10.3837	20.6	41.5	NA	NA	33.6	66.2	99.8	47.9	NA	NA	29.8539	19.0361	20.1188	19.8181
198	Heihe 16	42.3	NA	NA	38.9	65.3	104.1	35.9	NA	NA	-8.35655	8.03783	38.5	NA	NA	29.1	74.1	103.2	31.3	NA	NA	7.02875	24.4156	-0.663896	16.2267
199	E15-N-178	47.1	NA	NA	38	67.1	105.1	38.3	62.2	100.5	0.78329	19.3206	37.9	NA	NA	29.8	72.6	102.4	NA	NA	NA	NA	21.372	NA	20.3463SWD130710496
200	Hejiang GD30475	37.5	NA	NA	37.3	65.9	103.2	35.7	NA	NA	-4.48179	0.533333	38.5	NA	NA	28.5	75.8	104.3	41.3	NA	NA	NA	25.974	13.2555	13.2537
201	Beijiang 00-209	44.9	48.6	93.5333	38.5	55.5	94	43.7	57.3	101	11.8993	14.2539	41.3	51.4	92.7	31.5	82.1	113.6	40.3	NA	NA	NA	23.7288	16.8678	18.9914
202	Heihe 34	45.3	NA	93.5333	42.1	57.5	99.6	45.1	NA	NA	6.65188	7.06402	40.7	56.3	96.9	34.2	73.9	108.1	38.5	56.1	94.7	NA	15.9705	8.91036	11.5173
203	E11-Aldana	46.5	NA	NA	37.5	68.4	105.9	36.7	64.5	101.3	-2.17984	19.3548	38.3	NA	NA	30.9	71	101.9	37	NA	NA	16.4865	19.3211	7.15332	19.338
204	Jiadou 27	35.2	NA	NA	37.7	66.2	103.9	35.1	NA	NA	-7.40741	-7.10227	37.6	NA	NA	34.5	69.7	104.2	38.9	NA	NA	11.3111	8.24468	1.95182	0.571204
205	Haojiang 10-2040	41.6	NA	NA	36.7	65.5	102.3	36.8	64.8	101.6	0.271739	11.7788	38.4	NA	NA	35	71.3	106.3	37.2	57.5	94.7	5.91398	8.85417	3.09286	10.3165
206	Maodou-k	43.5	NA	NA	41.9	61.9	103.9	41.5	NA	NA	-0.963855	3.67816	40.8	NA	NA	29.6	75.1	104.7	44.1	NA	NA	32.8798	27.451	15.958	15.5646
207	Quan E 1	48.1	NA	NA	58.9	68.2	127.1	38.1	NA	NA	-54.5932	-22.4532	40.7	NA	NA	33	68.9	101.9	42.3	60.1	102.4	21.9858	18.9189	-16.3037	-1.76715
208	Heihe 03-5086	36.7	NA	NA	35.5	70.6	106.1	37.1	NA	NA	4.31267	3.26975	39.1	NA	NA	32	71.5	103.5	36	55.6	91.6	11.1111	18.1586	7.71189	10.7142
209	Chico	59.8	NA	NA	48.7	79.3	128.1	48.9	NA	NA	0.408998	18.5619	46.1	NA	NA	48	71.2	119.2	47	NA	NA	-2.12766	-4.12148	-0.859331	7.2202
210	Heihe 51	46.9	NA	NA	40.3	65.9	106.2	39.1	NA	NA	-3.06905	14.0725	43.2	NA	NA	32.7	71.4	104.1	39.3	NA	NA	16.7939	24.3056	6.86242	19.189
211	Glacier	36.9	NA	NA	37.7	69.4	107.1	40.2	NA	NA	6.21891	-2.16802	34.5	NA	NA	29.1	74.6	103.7	37.8	NA	NA	23.0159	15.6522	14.6174	6.74208
212	Bei 02-7495	45.7	NA	NA	37.2	68.9	106.1	44.9	NA	NA	17.1492	18.5996	41	NA	NA	27.2	77.7	104.9	35.9	NA	NA	24.234	33.6585	20.6916	26.129
213	E17-LCC-18-05	42.8	NA	NA	38.8	64.1	102.9	41.2	59.9	101.1	5.82524	9.34579	39.7	NA	NA	29	79.2	108.2	38.2	NA	NA	24.0838	26.9521	14.9545	18.149
214	Heihe 37	46.4	NA	NA	39.5	64.6	104.1	43.7	NA	NA	9.61098	14.8707	42.3	NA	NA	34.9	72.2	107.1	39.3	NA	NA	11.1959	17.4941	10.4035	16.1824
215	Heihe 20	35.4	NA	NA	37.5	67.6	105.1	36.5	63.8	100.3	-2.73973	-5.9322	35.8	NA	NA	29.1	77.2	106.3	35.7	NA	NA	18.4874	18.7151	7.87383	6.39144
216	Heihe 28	40.1	NA	NA	38.2	66	104.2	36.9	64.2	101.1	-3.52304	4.73815	36.8	NA	NA	32.9	74.5	107.4	38.2	NA	NA	13.8743	10.5978	5.17566	7.66799
217	Heihe 50	53.1	NA	NA	43.1	63.1	106.2	42.7	NA	NA	-0.936768	18.8324	43.5	NA	NA	39	66.7	105.7	45.1	NA	NA	13.5255	10.3448	6.29437	14.5886
218	Heihe 15	51.9	NA	NA	41.9	63.1	105.1	42.5	NA	NA	1.41176	19.2678	42.7	NA	NA	34.9	72.1	107	42.7	NA	NA	18.267	18.267	9.83937	18.7674
219	Ke 69053	43.2	50.2	93.4	47	59.1	106.1	47	54	101	0	-8.7963	42.7	55.2	97.9	27.7	79.2	106.9	51.9	NA	NA	46.6281	35.1288	23.3141	13.1663
220	Longda 130	39.9	NA	NA	37.1	66.9	104.1	40.8	NA	NA	9.06863	7.01754	41.4	NA	NA	31.5	77.8	109.3	40.2	NA	NA	21.6418	23.913	15.3552	15.4653
221	Heijiao 83-1223	50.9	NA	NA	42.7	59.8	102.8	42.5	NA	NA	-0.470588	16.11	43.3	NA	NA	42.2	68.4	110.6	48.6	NA	NA	13.1687	2.54042	6.34907	9.32522
222	Jiadou 20	37.6	NA	NA	36.9	70	106.9	34.1	NA	NA	-8.21114	1.8617	38.7	NA	NA	32.1	74.8	106.9	34.6	NA	NA	7.22543	17.0543	-0.492855	9.45798
223	Beifeng 2	46.7	52.8	99.4667	38.2	62.9	101.1	42.3	NA	NA	9.69267	18.2013	36.8	60.2	97	35.4	77.5	112.9	40.7	NA	NA	13.0221	3.80435	11.3574	11.0028
224	Jiusan 91-133	39	NA	NA	38.5	65.8	104.3	40.2	NA	NA	4.22886	1.28205	37.1	NA	NA	31.5	78.2	109.7	39.4	NA	NA	20.0508	15.0943	12.1398	8.1882
225	Beijiang 00-115	40.2	NA	NA	37.6	66	103.6	40.5	NA	NA	7.16049	6.46766	41.2	NA	NA	34	76.4	110.4	42.6	NA	NA	20.1878	17.4757	13.6741	11.9717
226	Kejiao 8108	43.1	NA	NA	40.5	64.9	105.4	42.8	NA	NA	5.37383	6.03248	41.9	NA	NA	34.8	74	108.8	40.9	NA	NA	14.9144	16.9451	10.1441	11.4888
227	E10-D98-335	50.9	NA	NA	37.7	66.9	104.5	43	NA	NA	12.3256	25.9332	43.2	NA	NA	31.2	78.7	109.9	38.9	NA	NA	19.7943	27.7778	16.06	26.8555
228	Heihe 5	49.9	NA	NA	38.4	65.7	104.1	43.1	NA	NA	10.9049	23.0461	42.2	NA	NA	36.7	73.7	110.4	43.3	NA	NA	15.2425	13.0332	13.0737	18.0396
229	MiniMax	49.1	NA	NA	36.7	78.4	115	36.9	NA	NA	0.542005	25.2546	40.8	NA	NA	41.4	58.3	99.7	47.3	NA	NA	12.4736	-1.47059	6.50779	11.892
230	Mengdou 343	47.7	NA	NA	41.1	63.3	104.3	40.1	NA	NA	-2.49377	13.8365	39.6	NA	NA	35	75.5	110.5	43.1	NA	NA	18.7935	11.6162	8.14987	12.7263
231	Rassvet	41.1	43.1	84.2	36.3	48.5	84.8	36.7	51.8	87.9	1.08992	11.6788	33.5	51.5	84.9	27.3	56.6	83.9	42.1	47.5	89.7	35.1544	18.5075	18.1222	15.0931
232	Kejiao 74023	38.9	NA	NA	37.3	68.9	106.2	37	NA	NA	-0.810811	4.11311	36.1	NA	NA	29	80.6	109.6	37.7	NA	NA	23.0769	19.6676	11.1331	11.8904
233	Heihe 4	44.3	NA	NA	35.7	69.4	105.1	38.1	NA	NA	6.29921	19.4131	41.4	NA	NA	31.5	79.4	110.9	44.7	NA	NA	29.5302	23.913	17.9147	21.6631
234	Beifeng 1	45.3	NA	NA	38.9	64.2	103.1	37.8	64.3	102	-2.91005	14.128	35.1	NA	NA	28.3	84.8	113.1	37.1	NA	NA	23.7197	19.3732	10.4048	16.7506
235	Heihe 12	42.4	NA	NA	38.4	67.2	105.6	42.3	NA	NA	9.21986	9.43396	39.4	NA	NA	32.2	78.5	110.7	40.5	NA	NA	20.4938	18.2741	14.8568	13.854
236	Heihe 22	50.2	NA	NA	39.2	67.9	107	41.9	NA	NA	6.44391	21.9124	41	NA	NA	36	73.3	109.3	40.3	NA	NA	10.67	12.1951	8.55694	17.0537
237	Heihe 9	42.2	NA	NA	38.9	69.2	108.1	42.1	NA	NA	7.60095	7.81991	39.6	NA	NA	30.2	78.6	108.8	38	NA	NA	20.5263	23.7374	14.0636	15.7786
238	Heihe 10	53.1	NA	NA	42.4	65.5	107.9	44	NA	NA	3.63636	20.1507	43.7	NA	NA	40.1	69.8	109.9	44.2	NA	NA	9.27602	8.23799	6.45619	14.1943
239	Heihe 6	51	NA	NA	39.8	68.3	108.1	37.9	NA	NA	-5.01319	21.9608	43.3	NA	NA	35.8	74.1	109.9	39.5	NA	NA	9.36709	17.321	2.17695	19.6409
240	Traill	61.5	NA	NA	43.6	84.3	127.9	42.6	NA	NA	-2.34742	29.1057	43.5	NA	NA	44.1	68	112.1	45.5	NA	NA	3.07692	-1.37931	0.364753	13.8632
241	Heihe 7	53.5	NA	NA	44.3	63.8	108.1	45.6	NA	NA	2.85088	17.1963	45.2	NA	NA	39.3	71	110.3	44.9	NA	NA	12.4722	13.0531	7.66152	15.1247
242	Ke 85070-4	42.9	NA	NA	38.7	68.6	107.3	40.7	NA	NA	4.914	9.79021	39.5	NA	NA	30.1	81	111.1	40.8	NA	NA	26.2255	23.7975	15.5697	16.7938
243	Heihe 17	44.3	NA	NA	39.5	68.7	108.2	40.3	NA	NA	1.98511	10.8352	40.5	NA	NA	31.9	78.8	110.7	36	NA	NA	11.3889	21.2346	6.687	16.0349
244	Heijiao 01-1032	48.1	NA	NA	37.9	71.4	109.3	40.7	61.4	102.1	6.87961	21.2058	41.5	NA	NA	36.1	73.6	109.7	40.9	NA	NA	11.7359	13.012	9.30777	17.1089
245	Heike 59	35.5	NA	NA	35.1	78	113.1	36.8	NA	NA	4.61957	1.12676	34.2	NA	NA	26.8	79.4	106.2	45.3	NA	NA	40.8389	21.6374	22.7292	11.3821
246	Heihe 31	44.5	NA	NA	36.5	72.4	108.9	40.1	NA	NA	8.97756	17.9775	43.1	NA	NA	34.5	76	110.5	40.9	NA	NA	15.6479	19.9536	12.3127	18.9656
247	Longken 307	36.2	NA	NA	38	75.1	113.1	37.7	NA	NA	-0.795756	-4.97238	37.6	NA	NA	28.8	77.5	106.3	39.6	NA	NA	27.2727	23.4043	13.2385	9.21594
248	Heihe 42	43.5	NA	NA	38.8	75.4	114.2	39.3	NA	NA	1.27226	10.8046	40.4	NA	NA	28.7	77	105.7	40.3	NA	NA	28.7841	28.9604	15.0282	19.8825
249	Jiusan 00-31	45.1	NA	NA	39.1	70.1	109.1	35.3	NA	NA	-10.7649	13.3038	38.6	NA	NA	28.7	82.5	111.2	42.3	48.5	90.8	32.1513	25.6477	10.6932	19.4757
250	OR575-06111	54	NA	NA	42.1	72	114.1	46.4	NA	NA	9.26724	22.037	43.7	NA	NA	40.2	66.1	106.3	43.2	NA	NA	6.94444	8.00915	8.10584	15.0231
251	Longken 3302	35.6	NA	NA	36.8	82.5	119.3	37.9	NA	NA	2.90237	-3.37079	37.8	NA	NA	31	76.5	107.5	38.9	NA	NA	20.3085	17.9894	11.6054	7.30932
252	Henong 151	41.9	NA	NA	35.7	67.1	102.8	42.5	NA	NA	16	14.7971	39.3	NA	NA	34.4	83.3	117.7	39.7	NA	NA	13.3501	12.4682	14.6751	13.6327
253	Huajiang 2	36.4	NA	NA	35.5	75.4	110.9	38.7	NA	NA	8.26873	2.47253	39.7	NA	NA	28	82	110	40.1	NA	NA	30.1746	29.471	19.2216	15.9718
254	Heifu 80-11	49.5	NA	NA	38.6	74.5	113.1	43.4	NA	NA	11.0599	22.0202	40.2	NA	NA	36.1	71.7	107.8	40.9	NA	NA	11.7359	10.199	11.3979	16.1096
255	Hejiao 92-31	52.8	NA	NA	38.7	71.5	110.2	42	NA	NA	7.85714	26.7045	39.7	NA	NA	31.8	79.1	110.9	36	NA	NA	11.6667	19.8992	9.7619	23.3019
256	Heijiao 93-1372	44.9	NA	NA	37.7	76.5	114.2	45.4	NA	NA	16.9604	16.0356	41.4	NA	NA	35.9	71.2	107.1	50.8	NA	NA	29.3307	13.285	23.1455	14.6603
257	Henong 163	43.3	NA	NA	36.8	75.8	112.6	39.3	NA	NA	6.36132	15.0115	39.9	NA	NA	32.9	76	108.9	41.5	NA	NA	20.7229	17.5439	13.5421	16.2777
258	Longken 3311	46.9	NA	NA	38.3	75.8	114.1	41.9	NA	NA	8.59189	18.3369	41.1	NA	NA	33	74.7	107.7	39.4	NA	NA	16.2437	19.708	12.4178	19.0225
259	Jiusan 09-4	45.5	NA	NA	40.5	74.6	115.1	41.7	NA	NA	2.8777	10.989	43.2	NA	NA	30.7	76.2	106.9	49.1	NA	NA	37.4745	28.9352	20.1761	19.9621
260	Heihe 11-1	43.6	50.7	94.3333	40.7	58.2	98.9	NA	NA	NA	NA	6.65138	37	60.9	97.9	28.6	70.2	98.8	36.3	NA	NA	21.2121	22.7027	13.6444	13.2412
261	Fengshou 23	43.1	NA	NA	37.9	73.2	111.1	40	NA	NA	5.25	12.065	39.7	NA	NA	35.4	76.7	112.1	42.4	NA	NA	16.5094	10.8312	10.8797	11.4481
262	Baojiao 89-6006	48.6	NA	NA	40.5	73.1	113.6	39.2	NA	NA	-3.31633	16.6667	43.2	NA	NA	28.5	81.2	109.7	40.9	NA	NA	30.3178	34.0278	13.5008	25.3472
263	H-SD1806	38	NA	NA	38.7	77.5	116.2	36.8	NA	NA	-5.16304	-1.84211	35.3	NA	NA	27.6	79.5	107.1	43.5	NA	NA	36.5517	21.813	15.6943	9.98546
264	Heihe 29	52.7	NA	NA	37.7	75.5	113.2	43.5	NA	NA	13.3333	28.463	41.1	NA	NA	34.4	75.9	110.3	43.3	NA	NA	20.5543	16.3017	16.9438	22.3824
265	Hejiao 87-1004	38.9	NA	NA	35.1	78.8	113.9	38.8	NA	NA	9.53608	9.76864	41.5	NA	NA	30.7	79.3	110	39.8	NA	NA	22.8643	26.0241	16.2002	17.8964
266	Jiusan 90-66	49.5	NA	NA	44.7	73.3	117.9	45.5	NA	NA	1.75824	9.69697	45.6	NA	NA	43.6	62.7	106.3	44.6	NA	NA	2.24215	4.38596	2.0002	7.04147
267	E6-KYD0098	38.1	NA	NA	37.7	75.5	113.1	36.7	NA	NA	-2.7248	1.04987	40.9	NA	NA	29.7	81.4	111.1	38.1	NA	NA	22.0472	27.3839	9.66122	14.2169
268	Beidou 34	40.2	NA	NA	37.2	76.6	113.8	40.2	NA	NA	7.46269	7.46269	40.5	NA	NA	31.7	78.9	110.6	36.7	NA	NA	13.624	21.7284	10.5433	14.5955
269	Heifu 88-63	52.3	NA	NA	42.1	71.9	114.1	46.5	NA	NA	9.46237	19.5029	45.5	NA	NA	34.5	75.9	110.4	48.9	NA	NA	29.4479	24.1758	19.4551	21.8393
270	Jiusan 09-11	43.3	NA	NA	38.5	75.6	114.1	41.7	NA	NA	7.67386	11.0855	40.7	NA	NA	28.1	82.3	110.4	44.6	55.4	100	36.9955	30.9582	22.3347	21.0218
271	Jiusan 90-122	47.6	NA	NA	38.7	77.1	115.9	38.2	NA	NA	-1.3089	18.6975	41.4	NA	NA	32.7	76.1	108.8	40	NA	NA	18.25	21.0145	8.47055	19.856
272	Heihe 45	40.3	NA	NA	38.1	77.9	116.1	41.1	NA	NA	7.29927	5.45906	40.7	NA	NA	29.7	78.9	108.6	43.9	NA	NA	32.3462	27.027	19.8228	16.243
273	Zhongzuo GHJ90962	42.7	NA	NA	36.1	77.8	113.9	41.6	NA	NA	13.2212	15.4567	39.4	NA	NA	35.1	75.8	110.9	40.5	NA	NA	13.3333	10.9137	13.2772	13.1852
274	Glennood	50.8	NA	NA	40.1	73	113.1	44.9	NA	NA	10.6904	21.063	47.4	NA	NA	33.9	77.9	111.8	50.1	NA	NA	32.3353	28.481	21.5129	24.772
275	Henong 118	40.5	NA	NA	36.3	79.5	115.9	37	NA	NA	1.89189	10.3704	39.3	NA	NA	33.3	75.7	109	40.5	NA	NA	17.7778	15.2672	9.83483	12.8188
276	Longfu 81-9837	49.9	NA	NA	38.7	76.4	115.1	40.4	NA	NA	4.20792	22.4449	39.6	NA	NA	35.1	75.1	110.2	40.3	NA	NA	12.9032	11.3636	8.55557	16.9043
277	Ke 83508-3	44.8	NA	NA	38.9	75.2	114.1	41.7	NA	NA	6.71463	13.1696	41.3	NA	NA	36.1	75.1	111.2	41.7	NA	NA	13.4293	12.5908	10.0719	12.8802
278	Longda 137	43.1	NA	NA	36.4	79.4	115.8	39.6	NA	NA	8.08081	15.5452	39.5	NA	NA	29.5	80.5	110	40.2	NA	NA	26.6169	25.3165	17.3489	20.4308
279	Henong 73	51.3	NA	NA	40.1	76.1	116.2	40.7	NA	NA	1.4742	21.8324	41.3	NA	NA	36	73.6	109.6	39.1	NA	NA	7.92839	12.8329	4.7013	17.3326
280	Henong 89	49.5	NA	NA	39.7	76.1	115.9	39.3	NA	NA	-1.01781	19.798	38.3	NA	NA	28	82	110	40.5	NA	NA	30.8642	26.893	14.9232	23.3455
281	Heihe 27	52.1	NA	NA	37.4	75.1	112.5	41.1	NA	NA	9.00243	28.215	42.4	NA	NA	33.1	80.5	113.6	38.6	NA	NA	14.2487	21.934	11.6256	25.0745
282	Maple Ponoy	46.1	NA	NA	43.4	72.7	116.1	46.5	NA	NA	6.66667	5.85683	42.5	NA	NA	36.1	73.9	110	45.2	NA	NA	20.1327	15.0588	13.3997	10.4578
283	Agassiz	53.3	NA	NA	40.9	75.1	116.1	48.6	NA	NA	15.8436	23.2645	45.5	NA	NA	39.5	70.8	110.3	39.9	62.4	102.3	1.00251	13.1868	8.42306	18.2257
284	Jiadou 30	39.8	NA	NA	38.2	77.8	116	37.2	NA	NA	-2.68817	4.0201	39	NA	NA	35	85.2	120.2	41.4	NA	NA	15.4589	10.2564	6.38538	7.13826
285	Longken 3322	41.4	NA	NA	37.1	78.9	115.9	41.8	NA	NA	11.244	10.3865	37.9	NA	NA	27.6	76.9	104.5	44.5	NA	NA	37.9775	27.1768	24.6108	18.7816
286	Heihe 18	39.2	NA	NA	38.5	77.7	116.1	36	NA	NA	-6.94444	1.78571	38.1	NA	NA	29.7	81.1	110.8	39.7	NA	NA	25.1889	22.0472	9.12224	11.9165
287	Beidou 19	42.1	NA	NA	37.4	77.7	115.1	42.5	NA	NA	12	11.1639	40.9	NA	NA	33.3	78.6	111.9	43.5	NA	NA	23.4483	18.5819	17.7241	14.8729
288	Baojiao 89-5077	53.4	NA	NA	46.6	66.5	113.1	44.8	NA	NA	-4.01786	12.7341	46.5	NA	NA	37.9	76.2	114.1	42.8	NA	NA	11.4486	18.4946	3.71537	15.6144
289	Heifu 97-43	44	NA	NA	41.1	73.8	114.9	39.5	NA	NA	-4.05063	6.59091	41.1	NA	NA	31.5	81	112.5	41.3	NA	NA	23.7288	23.3577	9.83909	14.9743
290	Jiuyan 13	49.7	NA	NA	38.5	78.7	117.3	44.6	NA	NA	13.6771	22.5352	40.9	NA	NA	35.1	75.1	110.2	43.1	NA	NA	18.5615	14.1809	9.05319	4.13961
291	Maple Glen	46.4	NA	NA	44.1	74.2	118.3	46.7	NA	NA	5.56745	4.9569	46.4	NA	NA	35.9	73.3	109.2	44.4	NA	NA	19.1441	22.6293	12.3558	13.7931
292	Baojiao 89-5073	51.1	NA	NA	43.5	74.4	117.9	42.9	NA	NA	-1.3986	14.8728	43.2	NA	NA	36.3	73.3	109.6	39.9	NA	NA	9.02256	15.9722	3.81198	15.4225
293	Jiusan 90-24	47.6	NA	NA	38.7	77.1	115.9	38.2	NA	NA	-1.3089	18.6975	41.4	NA	NA	32.7	76.1	108.8	40	NA	NA	18.25	21.0145	0.742334	4.32024
294	Bei 01-8295	46.7	NA	NA	38.5	79.4	117.9	42.6	NA	NA	9.62441	17.5589	41.7	NA	NA	30	79.9	109.9	40.1	NA	NA	25.187	28.0576	17.4057	22.8082
295	Ke84099-3	39.3	NA	NA	35.9	82.2	118.1	37.3	NA	NA	3.75335	8.6514	41.3	NA	NA	31	78.8	109.8	41.9	NA	NA	26.0143	24.9395	14.8838	16.7954
296	Beijiao 86-17	40.1	NA	NA	45.9	73.1	118.9	39.3	NA	NA	-16.7939	-14.4638	40.9	NA	NA	30.3	78.8	109.1	40.1	NA	NA	24.4389	25.9169	3.8225	5.72652
297	Ke 8609-4	51.1	NA	NA	40.3	78.9	119.1	45.5	NA	NA	11.4286	21.135	44	NA	NA	32.7	76.2	108.9	42.1	NA	NA	22.3278	25.6818	16.8782	23.4084
298	Heihe 19	49.4	NA	NA	33.9	81.7	115.6	42.5	NA	NA	20.2353	31.3765	40.8	NA	NA	35.1	77.8	112.9	44.6	NA	NA	21.3004	13.9706	20.7679	22.6736
299	Ke 85110-9	54.1	NA	NA	42.8	76.1	118.9	45.6	NA	NA	6.14035	20.8872	46.4	NA	NA	38.4	71.2	109.6	41.8	NA	NA	8.2	17.2414	7.13716	19.0643
300	Hefu 86-57	48.5	NA	NA	40.7	77.4	118.1	44.3	NA	NA	8.12641	16.0825	41.1	NA	NA	34.5	76.1	110.6	41	NA	NA	15.8537	16.0584	11.99	16.0704
301	Zhongzuo GHJ16195	45.3	NA	NA	38	75.2	113.2	38.2	NA	NA	0.52356	16.1148	40.8	NA	NA	36.7	78.8	115.5	41.9	NA	NA	12.4105	10.049	6.46703	13.0819
302	Heihe 32	45.5	NA	NA	38.8	77.8	116.6	39.8	NA	NA	2.51256	14.7253	40.7	NA	NA	30.9	81.3	112.2	51	NA	NA	39.4118	24.0786	20.9622	19.4019
303	Heihe 43	44.4	NA	NA	41.3	75.7	117.1	44.1	NA	NA	6.34921	6.98198	42.5	NA	NA	30.7	81.1	111.8	46.5	NA	NA	33.9785	27.7647	20.1639	17.3733
304	E16-Lcc-339-04	50.5	NA	NA	39.7	77	116.7	44.6	NA	NA	10.9865	21.3861	40.3	NA	NA	40.9	71.3	112.2	41	NA	NA	0.243902	-1.48883	5.61522	9.94865
305	Ke 85130-3	52.7	NA	NA	40.1	79	119.1	43.5	NA	NA	7.81609	23.9089	46.2	NA	NA	39.7	70.2	109.9	46	NA	NA	13.6957	14.0693	10.7559	18.9891
306	Dengke 1	53.3	NA	NA	37.1	76.3	113.4	42.5	NA	NA	12.7059	30.394	41.8	NA	NA	35.4	80.5	115.9	40.7	NA	NA	13.0221	15.311	12.864	22.8525
307	Beidou 53	45	NA	NA	45.4	NA	NA	40.1	NA	NA	-13.217	-0.888889	39.5	NA	NA	27.3	87.4	114.7	36	NA	NA	24.1667	30.8861	5.47485	14.9986
308	Fengshou 24	49.7	NA	NA	36.4	78.5	114.9	39.5	NA	NA	7.8481	26.7606	41.3	NA	NA	35	79.6	114.6	43.3	NA	NA	19.1686	15.2542	13.5083	21.0074
309	Jiusan 01-16	50.3	NA	NA	41.5	76.7	118.1	45.1	NA	NA	7.98226	17.495	41.6	NA	NA	34.9	76.5	111.4	45.4	NA	NA	23.1278	16.1058	15.555	16.8004
310	Surge	62.2	NA	NA	44	NA	NA	47.3	NA	NA	6.97674	29.2605	45.5	NA	NA	48.7	66.2	114.9	41.9	NA	NA	-16.2291	-7.03297	-4.62619	11.1137
311	Heifu 88-588	52.3	NA	NA	44.2	73	117.1	45.6	NA	NA	3.07018	15.4876	45.5	NA	NA	33.2	79.3	112.5	43.8	NA	NA	24.2009	27.033	13.6355	21.2603
312	Haroson	62.2	NA	NA	44	NA	NA	47.3	NA	NA	6.97674	29.2605	45.5	NA	NA	48.7	66.2	114.9	41.9	NA	NA	-16.2291	-7.03297	14.67	-1.94528
313	Hefeng 26	48.9	NA	NA	38.5	80.7	119.1	45	NA	NA	14.4444	21.2679	41.2	NA	NA	37.6	73.1	110.7	39.2	NA	NA	4.08163	8.73786	9.26304	15.0029
314	Henong 165	39.7	NA	NA	36.9	77.3	114.1	35.4	NA	NA	-4.23729	7.0529	33.4	NA	NA	31.3	84.4	115.7	41.8	NA	NA	25.1196	6.28743	10.4412	6.67016
315	Heihe 24	40.9	NA	NA	36.5	83.5	120	35.3	NA	NA	-3.39943	10.7579	40.7	NA	NA	29.5	80.4	109.9	33.9	NA	NA	12.9794	27.5184	4.78996	19.1382
316	Heihe 39	44.7	NA	NA	41.4	75.8	117.2	39.5	NA	NA	-4.81013	7.38255	39.9	NA	NA	31.8	81	112.8	38.3	NA	NA	16.9713	20.3008	6.08058	13.8417
317	He 03-1352	50.3	NA	NA	41.7	78.5	120.1	43.9	NA	NA	5.01139	17.0974	42.1	NA	NA	32.3	77.6	109.9	38.2	NA	NA	15.445	23.2779	10.2282	20.1877
318	Ke8431-16-61(F5)	48.1	NA	NA	38.9	78.3	117.3	37.7	NA	NA	-3.18302	19.1268	39.9	NA	NA	30.5	82.4	112.9	44.2	NA	NA	30.9955	23.5589	13.9062	21.3429
319	Jiusan 90-25	49.3	NA	NA	39.4	78.5	117.9	41.2	NA	NA	4.36893	20.0811	42.1	NA	NA	36.1	76.2	112.3	50.4	NA	NA	28.373	14.2518	16.371	17.1665
320	Dayangshu 8019-3-3	42.5	NA	NA	39.9	80.3	120.1	41.5	NA	NA	3.85542	6.11765	39.7	NA	NA	29.2	80.9	110.1	40.9	NA	NA	28.6064	26.4484	16.2309	16.283
321	Jiusan 91-148	42.1	NA	NA	38.4	74.7	113.1	41.6	NA	NA	7.69231	8.7886	42.7	NA	NA	35.7	81.6	117.3	41.3	NA	NA	13.5593	16.3934	10.6258	12.591
322	Beijiao 85-3308	40.8	NA	NA	40.2	78.9	119.1	42.2	NA	NA	4.73934	1.47059	39.9	NA	NA	31.5	80.1	111.6	41.4	NA	NA	23.913	21.0526	14.3262	11.2616
323	Ke 8513003	55.9	NA	NA	43.9	76.1	120.1	43.9	NA	NA	0	21.4669	44.1	NA	NA	35.2	75.5	110.7	39.7	NA	NA	11.335	20.1814	5.66751	20.8242
324	Zhonghuang 927	45.1	NA	NA	37	76.1	112.9	40.7	NA	NA	9.09091	17.9601	42.1	NA	NA	31.9	86.1	118	43.5	NA	NA	26.6667	24.228	17.8788	21.0941
325	Longken 3424	41.1	NA	NA	38.3	77.9	116.2	42.6	NA	NA	10.0939	6.81265	40.8	NA	NA	32.8	82	114.8	44.3	NA	NA	25.9594	19.6078	18.0266	13.2102
326	Longken 3425	40.6	NA	NA	39.5	77.5	117	40.7	NA	NA	2.9484	2.70936	40.6	NA	NA	30	84.1	114.1	41.7	NA	NA	28.0576	26.1084	15.503	14.4089
327	Heijiao 99-1582	46.7	NA	NA	40.5	78.6	119.1	45	NA	NA	10	13.2762	41.8	NA	NA	34.4	77.7	112.1	41.2	NA	NA	16.5049	17.7033	13.2524	15.4898
328	Heijiao 01-1773	50.3	NA	NA	40.4	78.7	119.1	43.1	NA	NA	6.2645	19.6819	43	NA	NA	35.7	76.4	112.1	39	NA	NA	8.46154	16.9767	7.36302	18.3293
329	Ke 87-4254	50.2	NA	NA	45	76.2	121.2	44.8	NA	NA	-0.446429	10.3586	43.8	NA	NA	35.8	74.5	110.3	39.2	NA	NA	8.67347	18.2648	NA	NA
330	Beidou 37	41.8	NA	NA	37	82.1	119	44.7	NA	NA	17.226	11.4833	39.1	NA	NA	32.5	80	112.5	45.3	NA	NA	28.2561	16.8798	22.741	14.1815
331	Fengshou 15	52.5	NA	NA	38.7	75.5	114.2	42.9	NA	NA	9.79021	26.2857	42.5	NA	NA	40	77.4	117.4	42.1	NA	NA	4.98812	5.88235	7.38917	16.084
332	Mengdou 173	47.5	NA	NA	40.1	79.1	119.2	43.3	NA	NA	7.3903	15.5789	42.5	NA	NA	30.8	81.7	112.5	43.1	NA	NA	28.5383	27.5294	17.9643	21.5542
333	Heihe 54-426	50.2	NA	NA	45.8	75.1	120.9	47.4	NA	NA	3.37553	8.76494	43.3	NA	NA	34.8	76.2	111	48.3	NA	NA	27.9503	19.6305	15.6629	14.1977
334	Mengdou 287	47.2	NA	NA	38.3	80.9	119.1	46	NA	NA	16.7391	18.8559	40.9	NA	NA	34	78.9	112.9	42.5	NA	NA	20	16.8704	18.3696	17.8632
335	Ganju	52.7	NA	NA	45.8	74.3	120.1	45.1	NA	NA	-1.55211	13.093	49.5	NA	NA	45.3	66.7	112	57.8	NA	NA	21.6263	8.48485	10.0371	10.7889
336	Heihe 40	47.1	NA	NA	40.5	76.4	116.9	37.3	NA	NA	-8.57909	14.0127	39.3	NA	NA	35.3	79.9	115.2	38.6	NA	NA	8.54922	10.1781	-0.0149328	12.0954
337	Jiusan 00-20	54.6	NA	NA	40.4	80.8	121.1	44.6	NA	NA	9.41704	26.0073	43.1	NA	NA	39.1	72.2	111.3	41	NA	NA	4.63415	9.28074	7.02559	17.644
338	Heijiao 02-1456	51.6	NA	NA	38.7	78.1	116.9	42.9	NA	NA	9.79021	25	43.2	NA	NA	37.1	78.4	115.5	39.6	NA	NA	6.31313	14.1204	8.05167	19.5602
339	Salyut 218	54.5	NA	NA	45.2	75.9	121.1	50.2	NA	NA	9.96016	17.0642	43.5	NA	NA	38.7	72.7	111.4	39.1	52.3	91.4	1.02302	11.0345	5.49159	14.0494
340	Heijiao 00-980	52.1	NA	NA	40.7	80.5	121.2	42.3	NA	NA	3.78251	21.881	42.7	NA	NA	35.4	76	111.4	49.4	NA	NA	28.3401	17.096	16.0613	19.4885
341	Smapcea	41.1	NA	NA	38.7	80.3	118.9	37.4	NA	NA	-3.47594	5.83942	39	NA	NA	31	82.7	113.7	45.1	NA	NA	31.2639	20.5128	13.894	13.1761
342	Jiadou 32	41.7	NA	NA	37.4	83.8	121.2	37.5	NA	NA	0.266667	10.3118	39.6	NA	NA	39.6	72	111.6	39.9	NA	NA	0.75188	0	0.509273	5.15588
343	Baojiao 89-5049	46.5	NA	NA	42.3	76.8	119.1	43.5	NA	NA	2.75862	9.03226	43.2	NA	NA	34.3	79.4	113.7	40.7	NA	NA	15.7248	20.6019	9.24172	14.8171
344	He 00-783	48.3	NA	NA	39.7	81.5	121.2	43.6	NA	NA	8.94495	17.8054	41.5	NA	NA	32.3	79.6	111.9	40.1	NA	NA	19.4514	22.1687	14.1982	19.987
345	Hejiao 93-126	47.2	NA	NA	39.9	78.2	118.1	40.8	NA	NA	2.20588	15.4661	41.5	NA	NA	42.7	72.3	115	41.3	NA	NA	-3.38983	-2.89157	-0.591974	6.28727
346	Heihe 3	48.3	NA	NA	43.8	73.4	117.2	49.9	NA	NA	12.2244	9.31677	40.3	NA	NA	35.6	80.6	116.2	44.9	NA	NA	20.7127	11.6625	16.4686	10.4897
347	Henong 145	46.4	NA	NA	38.7	79.5	118.1	38	NA	NA	-1.84211	16.5948	39.3	NA	NA	35	80.4	115.4	40.1	NA	NA	12.7182	10.9415	5.43805	13.7682
348	Beijiang 00-228	44.3	NA	NA	41	77.9	118.9	42.3	NA	NA	3.07329	7.44921	37.7	55.1	92.8	34.2	80.7	114.9	41.6	52.4	94	17.7885	9.28382	10.4309	8.36651
349	AW-1-3-3	38.7	NA	NA	36.3	82.8	119	35.6	NA	NA	-1.96629	6.20155	38.2	NA	NA	34.8	80	114.8	38.2	NA	NA	8.90052	8.90052	3.46712	7.55104
350	Laidou 6	51.6	NA	NA	40.9	81.9	122.9	41.9	NA	NA	2.38663	20.7364	40.1	NA	NA	35.4	75.6	111	43.1	NA	NA	17.8654	11.7207	10.126	16.2286
351	Kedou 30	52.3	NA	NA	39.8	79.3	119	42.8	NA	NA	7.00935	23.9006	41.3	NA	NA	31.2	83.7	114.9	41.6	NA	NA	25	24.4552	16.0047	24.1779
352	Huajiang 3	50.2	NA	NA	38.1	78.9	116.9	48.8	NA	NA	21.9262	24.1036	39.6	NA	NA	35.6	81.6	117.2	42.9	NA	NA	17.0163	10.101	19.4713	17.1023
353	Heihe 54	54.1	NA	NA	43.6	79.4	123	46.6	NA	NA	6.43777	19.4085	43.1	NA	NA	36.9	74.4	111.3	43.5	NA	NA	15.1724	14.3852	10.8051	16.8968
354	MN0201	54.8	NA	NA	49.5	71.7	120.9	50.5	NA	NA	1.9802	9.67153	42.3	NA	NA	44.6	68.8	113.4	51	NA	NA	12.549	-5.43735	7.26461	2.11709
355	Heike 74	41.5	NA	NA	36.5	75.4	111.9	35.5	NA	NA	-2.8169	12.0482	36.9	NA	NA	29.6	76.7	106.3	38.6	NA	NA	23.3161	19.7832	10.2496	15.9157
356	Wodou 14	51.5	NA	NA	39.5	85.1	124.6	37.6	NA	NA	-5.05319	23.301	41.5	NA	NA	34.4	75.6	110	40.4	NA	NA	14.8515	17.1084	4.89915	20.2047
357	Hefu 87-835	47.6	NA	NA	41.7	79.5	121.2	43.6	NA	NA	4.3578	12.395	42.5	NA	NA	35.9	77.5	113.4	42.7	NA	NA	15.9251	15.5294	10.1414	13.9622
358	Nennongdou 1	38.7	NA	NA	40	82.9	122.9	37.7	NA	NA	-6.1008	-3.35917	39.5	NA	NA	33.4	78.5	111.9	43	NA	NA	22.3256	15.443	8.11239	6.04193
359	Fengshou 27	53.8	NA	NA	39.7	79.5	119.1	43.2	NA	NA	8.10185	26.2082	40.9	NA	NA	33.2	82.6	115.8	45.3	NA	NA	26.7108	18.8264	17.4063	22.5173
360	Heifu 02-232	42.9	NA	NA	37.8	82.9	120.7	40	NA	NA	5.5	11.8881	42.4	NA	NA	28.2	86.3	114.5	38.7	NA	NA	27.1318	33.4906	16.3159	22.6893
361	Heihe 30	43.4	NA	NA	38.7	84.2	122.9	36.3	NA	NA	-6.61157	10.8295	43.3	NA	NA	33.9	78.4	112.3	42	NA	NA	19.2857	21.709	6.33707	16.2693
362	Huajiang 4	50	NA	NA	37.5	79.6	117.1	43.9	NA	NA	14.5786	25	39.7	NA	NA	29.5	88.8	118.3	44.5	NA	NA	33.7079	25.6927	24.1432	25.3463
363	Raohe 7804	52.2	NA	NA	50.2	70.7	120.9	46.6	NA	NA	-7.72532	3.83142	49.5	NA	NA	43.7	71	114.7	53.7	NA	NA	18.622	11.7172	5.44833	7.77429
364	Zhonghuang 916	49.3	NA	NA	37.2	81.7	118.9	43.4	NA	NA	14.2857	24.5436	41.7	NA	NA	32.1	84.6	116.7	42.4	NA	NA	24.2925	23.0216	19.2891	23.7826
365	Dongnong 47-1C	51.1	NA	NA	41.8	82.9	124.7	41.4	NA	NA	-0.966184	18.1996	41.9	NA	NA	36.4	76.5	111.1	48.1	NA	NA	24.3243	13.1265	11.6791	15.6631
366	Yinongdou 510	44.7	NA	NA	40.2	84.9	125.2	38.7	NA	NA	-3.87597	10.0671	41.9	NA	NA	33	77.7	110.7	39.1	NA	NA	15.601	21.2411	5.86253	15.6541
367	Beijiang 05-38	54.5	NA	NA	40.6	82.8	123.4	47	NA	NA	13.617	25.5046	42.6	NA	NA	27.1	85.4	112.5	50.7	NA	NA	46.5483	36.385	30.0827	30.9448
368	Dongnong 41	36.1	NA	NA	43.9	77.1	121.1	56.9	NA	NA	22.8471	-21.6066	42.2	NA	NA	38.4	76.6	115	42.6	61	103.6	9.85915	9.00474	16.3531	-6.30095
369	Jiadou 31	47.7	NA	NA	40	88.4	128.4	43.4	NA	NA	7.8341	16.1426	42.5	NA	NA	27.1	88.2	115.3	48.6	NA	NA	44.2387	36.2353	NA	NA
370	Evans	54.6	NA	NA	40.7	78.4	119.1	48.4	NA	NA	15.9091	25.4579	41.8	NA	NA	39	78.4	117.4	44.6	NA	NA	12.5561	6.69856	14.2326	16.0782
371	Norpro	51.1	NA	NA	39.2	81.9	121.1	41.5	NA	NA	5.54217	23.2877	40.5	NA	NA	39	77	116	45.7	NA	NA	14.6608	3.7037	10.1015	13.4957
372	Heihe 1	47.5	NA	NA	40.6	83.2	123.8	42.4	NA	NA	4.24528	14.5263	43.9	NA	NA	31.3	82.5	113.8	40	NA	NA	21.75	28.7016	12.9976	21.614
373	Keshan 1	46.3	NA	NA	37.9	81.3	119.1	42.2	NA	NA	10.1896	18.1425	40.9	NA	NA	35.1	83.4	118.5	42.1	NA	NA	16.6271	14.1809	13.4083	16.1617
374	Hongfeng 2	53.7	NA	NA	41	80.9	121.9	48.4	NA	NA	15.2893	23.6499	39.1	NA	NA	30.9	85.3	116.2	50.5	NA	NA	38.8119	20.9719	27.0506	22.3109
375	Dengke 4	51.2	NA	NA	40.8	81.1	121.9	46.9	NA	NA	13.0064	20.3125	42.4	NA	NA	31.4	84.8	116.2	40.4	NA	NA	22.2772	25.9434	17.6418	23.1279
376	Mageva	36.2	50.7	86.9333	38.1	61.8	99.9	44.5	56.6	101.1	14.382	-5.24862	36.5	56.5	92.9	31.2	64.7	95.9	41.8	NA	NA	25.3589	14.5205	19.8704	4.63596
377	Jiangmodou 1	51.5	NA	NA	39.2	80.9	120.1	48	NA	NA	18.3333	23.8835	40.2	NA	NA	34.6	83.4	118	47.2	NA	NA	26.6949	13.9303	22.5141	18.9069
378	Longken 3315	48.9	NA	NA	35	85.9	120.9	42.7	NA	NA	18.0328	28.4254	40.7	NA	NA	32.4	84.9	117.3	46.9	NA	NA	30.9168	20.3931	24.4748	24.4092
379	Mengdou 30	49.1	NA	NA	38.1	82.7	120.7	50.9	NA	NA	25.1473	22.4033	40.9	NA	NA	36.3	81.9	118.2	42.9	NA	NA	15.3846	11.2469	20.266	16.8251
380	Heihe 36	45.5	NA	NA	NA	NA	NA	41.9	NA	NA	NA	NA	40.7	NA	NA	33.5	86.1	119.6	38.1	NA	NA	12.0735	17.6904	NA	NA
381	Mengdou 319	56.4	NA	NA	40	88.2	128.2	48.3	NA	NA	17.1843	29.078	41.8	NA	NA	33.6	77.5	111.1	52.4	NA	NA	35.8779	19.6172	26.5311	24.3476
382	Longken 3318	53.7	NA	NA	37.3	82.3	119.5	41.8	NA	NA	10.7656	30.54	39.9	NA	NA	35.6	84.4	120	42.6	NA	NA	16.4319	10.7769	13.5987	20.6585
383	MN0901	62	NA	NA	55	NA	NA	53.3	NA	NA	-3.18949	11.2903	47.5	NA	NA	46.8	68	114.8	41.9	NA	NA	-11.6945	1.47368	-7.442	6.382
384	Zhongzuo GHJ90941	48.1	NA	NA	38.9	85.1	123.9	42.1	NA	NA	7.60095	19.1268	40.7	NA	NA	38.5	77.7	116.2	41.3	NA	NA	6.77966	5.40541	7.19031	12.2661
385	Hefu 87-957	48.1	NA	NA	38.6	84.3	122.9	NA	NA	NA	NA	19.7505	53	NA	NA	32.2	85.2	117.4	44.3	NA	NA	27.3138	39.2453	NA	29.4979
386	Mengdou 329	54.3	NA	NA	40	84.4	124.4	45.8	NA	NA	12.6638	26.3352	42.3	NA	NA	32.7	83.4	116.1	42.8	NA	NA	23.5981	22.695	18.1309	24.5151
387	Nenao 11	43.9	NA	NA	40.5	85.7	126.1	43.3	NA	NA	6.46651	7.74487	42.1	NA	NA	35.5	79.1	114.6	40	NA	NA	11.25	15.677	8.85826	11.7109
388	Suinong 4	53.9	NA	NA	40.9	83.2	124.1	45.7	NA	NA	10.5033	24.1187	45	NA	NA	49.5	67.2	116.7	40	NA	NA	-23.75	-10	-6.62336	7.05937
389	Longken 3319	53.6	NA	NA	44.5	78.3	122.8	46.3	NA	NA	3.88769	16.9776	40.9	NA	NA	33.6	84.5	118.1	48.4	NA	NA	30.5785	17.8484	17.2331	17.413
390	Bei 00-3443	42.9	NA	NA	39.6	85.5	125.1	42.5	NA	NA	6.82353	7.69231	42.6	NA	NA	33.7	82.3	116	39.1	NA	NA	13.8107	20.892	10.3171	14.2922
391	Heihe 26	53.7	NA	NA	38.3	89.5	127.9	40.4	NA	NA	5.19802	28.6778	44.3	NA	NA	34.9	78.3	113.2	NA	NA	NA	NA	21.219	NA	24.9484
392	Kenjiandou 28	51.9	NA	NA	37.7	83.5	121	48.8	NA	NA	22.7459	27.3603	39.7	NA	NA	32.7	87.5	120.2	41.7	NA	NA	NA	17.6322	22.1643	22.4963
393	Mengkedou 9	45.1	NA	NA	40.1	85.7	125.8	38.3	NA	NA	-4.69974	11.0865	40.7	NA	NA	34.3	81.5	115.8	42.3	NA	NA	NA	15.7248	7.1064	13.4056
394	Kedou 52	49.1	NA	NA	39.4	83.7	123.1	42	NA	NA	6.19048	19.7556	40.6	NA	NA	34.2	84.6	118.8	43.2	NA	NA	NA	15.7635	13.5119	17.7596
395	H-SD1808	46.9	NA	NA	37.8	85.6	123.4	42.6	NA	NA	11.2676	19.403	41.6	NA	NA	37.2	81.4	118.6	44.4	NA	NA	16.2162	10.5769	13.7419	14.99
396	Heihe 38	46.9	NA	NA	39.8	84.9	124.7	43.3	NA	NA	8.08314	15.1386	39.1	NA	NA	29.5	88.1	117.6	39.3	NA	NA	24.9364	24.5524	16.5098	19.8455
397	Hefeng 25	55.4	NA	NA	47.9	NA	NA	38	NA	NA	-26.0526	13.5379	50.5	NA	NA	44.6	76.8	121.4	39.1	NA	NA	-14.0665	11.6832	-20.0596	12.6105
398	Beijiang 00-227	49	NA	NA	40.1	88.1	128.2	41.3	NA	NA	2.90557	18.1633	42.3	NA	NA	32.5	82.2	114.7	36.6	NA	NA	11.2022	23.1678	7.05388	20.6656
399	Kedou 60	43.1	NA	NA	37.2	85.9	123.1	36.3	NA	NA	-2.47934	13.6891	39.6	NA	NA	36.8	83	119.8	43.3	NA	NA	15.0115	7.07071	6.2661	10.3799
400	Zhongzuo GHJ15259	41.9	NA	NA	37.6	85.1	122.7	37.6	NA	NA	0	10.2625	42.1	NA	NA	34.4	85.9	120.3	41.1	NA	NA	16.3017	18.2898	8.15085	14.2762
401	Jiuyan 17	52.4	NA	NA	43.7	84.3	128.1	46.8	NA	NA	6.62393	16.6031	42.4	NA	NA	34.8	80.5	115.3	42.8	NA	NA	18.6916	17.9245	12.6578	17.2638
402	OAC Masca	36.9	NA	NA	36.1	92.8	128.9	36.3	NA	NA	0.550964	2.16802	41.5	NA	NA	33.3	81.4	114.7	37.1	NA	NA	10.2426	19.759	5.39678	10.9635
403	Jiadou 33	53.7	NA	NA	39.5	83.5	122.9	40.5	NA	NA	2.46914	26.4432	40.5	NA	NA	38.1	82.9	121	41.9	NA	NA	9.06921	5.92593	5.76917	16.1846
404	Kennong20	53.2	NA	NA	43.7	84.6	128.3	45.1	NA	NA	3.10421	17.8571	42.5	NA	NA	35.8	79.8	115.6	42	NA	NA	14.7619	15.7647	8.93306	16.8109
405	Jiadou 34	47.7	NA	NA	40	88.4	128.4	43.4	NA	NA	7.8341	16.1426	42.5	NA	NA	27.1	88.2	115.3	48.6	NA	NA	44.2387	36.2353	26.0364	26.1889
406	Barnes	51.7	NA	NA	47.1	78.6	125.7	48.5	NA	NA	2.8866	8.89749	43.7	NA	NA	42.3	76.1	118.4	47.7	NA	NA	11.3208	3.20366	7.10368	6.05057
407	Hefu 87-892	53.9	NA	NA	44.1	85.9	130	42.3	NA	NA	-4.25532	18.1818	55.2	NA	NA	40.5	73.7	114.2	45.5	NA	NA	10.989	26.6304	3.36685	22.4061
408	Sui 91-8008	50.1	NA	NA	37.1	91.1	128.2	43.6	NA	NA	14.9083	25.9481	41.6	NA	NA	38.9	77.3	116.2	39.9	NA	NA	2.50627	6.49038	8.70726	16.2192
409	H-SD1807	45.3	NA	NA	40.7	87.1	127.8	46.4	NA	NA	12.2845	10.1545	40.5	NA	NA	35.5	81.6	117.1	44.4	NA	NA	20.045	12.3457	16.1648	11.2501
410	Dawson	58.7	NA	NA	44.7	84.3	128.9	54.7	NA	NA	18.2815	23.8501	45.6	NA	NA	43.8	72.4	116.2	43.2	NA	NA	-1.38889	3.94737	8.44632	13.8987
411	Hefeng 50	55.6	NA	NA	40.5	89.7	130.2	44.9	NA	NA	9.79955	27.1583	45.6	NA	NA	34.8	81	115.8	54.6	NA	NA	36.2637	23.6842	23.0316	25.4212
412	Beijiang 00-231	52.2	NA	NA	39.1	87.1	126.3	44.5	NA	NA	12.1348	25.0958	44.1	NA	NA	37	82.9	119.9	50.9	NA	NA	27.3084	16.0998	19.7216	20.5978
413	He 03-183	49.7	NA	NA	48.3	76.9	125.2	43.8	NA	NA	-10.274	2.8169	45.7	NA	NA	38.9	82.2	121.1	38.1	NA	NA	-2.09974	14.8796	-6.18686	8.84828
414	Haojiang 20	51.3	NA	NA	40.5	89.3	129.9	42.8	NA	NA	5.37383	21.0526	43.6	NA	NA	37	79.4	116.4	48.9	NA	NA	24.3354	15.1376	14.8546	18.0951
415	Kedou 59	52.5	NA	NA	39.1	89.1	128.2	45.9	NA	NA	14.8148	25.5238	40.2	NA	NA	33.9	84.6	118.5	40.1	NA	NA	15.4613	15.6716	15.1381	20.5977
416	Ke 83328-15	51.6	NA	NA	46.5	82.4	128.9	41.3	NA	NA	-12.5908	9.88372	44.3	NA	NA	49.2	68.6	117.8	42.3	NA	NA	-16.3121	-11.0609	-14.4514	-0.588614
417	Kato	59.8	NA	NA	48.7	79.3	128.1	48.9	NA	NA	0.408998	18.5619	46.1	NA	NA	48	71.2	119.2	47	NA	NA	-2.12766	-4.12148	0	NA
418	Sui 90-5428	53.3	NA	NA	47.1	83.6	130.7	45.6	NA	NA	-3.28947	11.6323	46.4	NA	NA	42.6	74.3	116.9	41.1	NA	NA	-3.64964	8.18966	-3.46955	9.91096
419	Heinong 76	54.9	NA	NA	40.7	87.1	127.8	43.9	NA	NA	7.28929	25.8652	42.5	NA	NA	35.3	84.8	120.1	41.4	NA	NA	14.7343	16.9412	11.0118	21.4032
420	Dongnong 72-806	59	NA	NA	46.1	82.1	128.2	49.6	NA	NA	7.05645	21.8644	47.7	NA	NA	43.8	76.2	120	48	NA	NA	8.75	8.1761	7.90323	15.0203
421	Council	56.7	NA	NA	42.3	86.9	129	48.9	NA	NA	13.4969	25.3968	45.3	NA	NA	44.1	75.8	119.9	41.4	NA	NA	-6.52174	2.64901	3.4876	14.0229
422	Mengdou 14	55	NA	NA	40.6	88.5	129.1	46.7	NA	NA	13.0621	26.1818	41.9	NA	NA	35.1	84.9	120	42.4	NA	NA	17.217	16.2291	15.1395	21.2055
423	Henong 149	53.8	NA	NA	40.3	88.9	129.1	44.8	NA	NA	10.0446	25.0929	46.3	NA	NA	43	77	120	41.5	NA	NA	-3.61446	7.12743	3.21509	16.1102
424	Heihe 23	51.6	NA	NA	38.1	92.1	130.2	38.6	NA	NA	1.29534	26.1628	41.9	NA	NA	34.7	84.3	119	39	NA	NA	11.0256	17.1838	6.16049	21.6733
425	Parker	61.6	NA	NA	53.1	NA	NA	56.9	NA	NA	6.67838	13.7987	42.3	NA	NA	50.4	74.6	125	41.1	NA	NA	-22.6277	-19.1489	NA	NA
426	Felix	60.5	NA	NA	56.2	NA	NA	53.6	NA	NA	-4.85075	7.10744	50.1	NA	NA	51.5	73.5	125	48.1	NA	NA	-7.06861	-2.79441	NA	NA
427	NE1900	61.3	NA	NA	57.5	NA	NA	58.1	NA	NA	1.0327	6.19902	54.5	NA	NA	52.6	72.6	125.2	62.2	NA	NA	15.4341	3.48624	NA	NA
428	Sargent	56.4	NA	NA	47.3	83.9	131	45.4	NA	NA	-4.18502	16.1348	43.5	NA	NA	38.5	81.1	119.6	49.7	NA	NA	22.5352	11.4943	9.17509	13.8145
429	Granite	60.5	NA	NA	49.9	NA	NA	57.3	NA	NA	12.9145	17.5207	49.5	NA	NA	52	73.5	125.5	48	NA	NA	-8.33333	-5.05051	NA	NA
430	Suinong 11	54.7	NA	NA	38.6	91.2	129.8	44.6	NA	NA	13.4529	29.4333	41.5	NA	NA	35.2	86.1	121.3	40.3	NA	NA	12.6551	15.1807	13.054	22.307
431	He 04-38	53.5	NA	NA	48	82.1	130.1	43	NA	NA	-11.6279	10.2804	50.4	NA	NA	41.8	79.6	121.4	38.1	NA	NA	-9.71129	17.0635	-10.6696	13.6719
432	Fengshou 12	52.2	NA	NA	45.1	86.9	132	44	NA	NA	-2.5	13.6015	38.9	NA	NA	34	86	120	39.9	60.3	100.2	14.787	12.5964	6.14348	13.099
433	Hejiao 93-772	50.8	NA	NA	37.7	93.5	131.1	35.3	NA	NA	-6.79887	25.7874	41	NA	NA	28.9	92.1	121	41.6	NA	NA	30.5288	29.5122	11.865	27.6498
434	Maj-lekjaye	58.1	NA	NA	40.6	91.6	132.2	48.9	NA	NA	16.9734	30.1205	46.5	NA	NA	45.1	75	120.1	46	NA	NA	1.95652	3.01075	9.46497	16.5656
435	Henong 144	53.3	NA	NA	40	91.6	131.6	48.6	NA	NA	17.6955	24.9531	42.1	NA	NA	38.8	82.2	121	44.1	NA	NA	12.0181	7.83848	14.8568	16.3958
436	Hefeng 35	54.9	NA	NA	46.4	88.4	134.8	51	NA	NA	9.01961	15.4827	45.1	NA	NA	44.1	74.1	118.2	54.7	NA	NA	19.3784	2.21729	14.199	8.85
437	Prosoy	55.1	NA	NA	49.1	83.1	132.2	45.8	NA	NA	-7.20524	10.8893	43.3	NA	NA	44.1	77.1	121.2	53.7	NA	NA	17.8771	-1.84758	5.33593	4.52086
438	MN1401	60.3	NA	NA	48.5	84.8	133.2	46.9	NA	NA	-3.41151	19.5688	42.3	NA	NA	50.8	71.1	121.9	46.7	NA	NA	-8.77944	-20.0946	NA	NA

## Sheet: Table S3
Table S3 Sequencing summary of 438 re-sequenced early-maturing soybean cultivars
ID	Cultivar	Clean reads	Q30 (%)	Coverage (%)
1	Altom-1	129807903	94.13	94.76
2	JD8067	120774860	93.99	91.92
3	PEP-28	135277638	95.69	93.82
4	Kasatka	107145541	92.84	91.39
5	JD8219	123211593	91.36	91.3
6	Star 4/75	139245979	92.76	94
7	JD8253	120775777	95.15	92.95
8	JD8022	127776018	91.84	92.15
9	JD8131	97346236	92.44	91.26
10	Hujiao 07-2123	109266328	93.57	93.37
11	JD8187	105052218	92.84	92.23
12	Pola Wala	103537481	93.29	91.41
13	8HO-F3 (2)	134556230	93.2	92.18
14	Altom	136272444	93.15	93.48
15	JD8256	101713871	95.42	91.03
16	H-SD1801	113944069	92.53	92.85
17	JD8210	121393922	94.02	92.29
18	Dongnong 36	92702395	93.14	91.69
19	JD8049	113997023	93.76	92.06
20	JD8190	123630128	92.4	92.61
21	JD8029	124477469	91.67	91.43
22	JD8309	115682228	92.02	92.13
23	JD8250	93752741	92.81	92.81
24	E4-KYD97	97118435	91.63	92.77
25	JD8211	126499429	92.15	93.21
26	Chilliwack	92632790	95.34	92.56
27	JD8277	133073731	92.02	92.39
28	JD8202	96549446	91.63	92.62
29	JD8232	105546699	92.54	92.8
30	JD8203	97594206	94.61	91.29
31	Amur 310	101901316	94.69	92.95
32	Star 3/75	126123628	92.62	92.62
33	Dongnong 78-25	125470976	94.66	93.15
34	JD8025	117604975	95.86	92.52
35	JD8196	93584073	92.16	92.87
36	JD8222	99784585	94.29	91.98
37	JD8180	108553160	95.23	92.43
38	JD8200	105704797	95.29	91.69
39	JD8059	106701946	95.31	91.37
40	JD8021	117227292	92.12	91.43
41	JD8060	136267427	93.96	93.08
42	Svetlaya	100228796	92.2	92.8
43	SWD1209-46-5-10	113332516	94.76	93.39
44	JD8255	91952239	92.91	92.45
45	JD8136	102531304	93.86	91.68
46	JD8206	131741896	92.58	91.8
47	PEP-27	98811979	93.47	92.17
48	SWD1307	131168209	93.67	92.69
49	JD8082	120520933	91.79	91.55
50	SWD1301-14-7	122114000	94.37	91.28
51	JD8290	127525591	91.36	92.11
52	SWD1312-24-1-3	122131446	94.23	93.72
53	SWD1262-29-11	98792204	95.79	93.23
54	JD8278	129539190	91.44	93.48
55	JD8116	110315147	92.57	93.42
56	JD8062	109190835	92.85	93
57	SWD1291-35-6	98499500	95.92	92.05
58	JD8118	120185538	94.33	91.23
59	Lingbei 8	127490295	94.99	92.82
60	Dong 79-9232	117431367	94.11	92.06
61	JD8061	95717378	95.32	93.13
62	SWD1312-22-10-1	115163806	91.51	94.13
63	JD8302	93314483	94.07	93.48
64	Heihe 14	133598686	91.69	92.54
65	JD8204	116549996	93.9	93.46
66	JD8361	103876820	93.46	92.96
67	JD8229	101562717	95.99	92.66
68	BS6-562	102956254	94.15	93.99
69	Vavunne	131168209	93.67	92.69
70	JD8114	91204335	93.6	93.46
71	1287-3-7	111447178	92.04	92.29
72	Stamina	113603728	92.81	93.76
73	Nen 69-19	123717442	91.5	92.68
74	Hu 76-6162	99247996	93.93	92.28
75	SWD1296-23-2	104235148	92.74	92.31
76	SWD1274-26-17-4	98345447	94.63	92.7
77	Hei 78 -1-4	120102678	94.83	91.26
78	SWD1341	129125760	91.23	91.81
79	JD8096	100392853	93.55	92.9
80	Maple Presto	113944529	91.46	91.55
81	Ogemaw	120706545	92.99	91.18
82	SWD1285-8-2	109634488	94	93.26
83	SWD1339	116021317	92.29	93.48
84	Fiskeby V	134210843	91.57	91.3
85	Okskaya	118296453	93.07	92.94
86	Keshuang	105464310	92.23	92.48
87	Hu 72-5174	90164465	93.7	93.49
88	SWD1287-14-3-6	130266242	92.29	93.16
89	SWD1285-8-4	113996682	94.57	91.32
90	JD8039	105279495	91.35	93.82
91	SWD1291-35-15	115219563	94.22	93.88
92	Dongda 2	102958466	94.52	91.04
93	Harmony	135787329	93.48	91.81
94	Heihe 49	102359008	94.14	92.51
95	SWD1287-2-10	108257593	93.07	93.09
96	Sterno	138873006	93.14	93.78
97	SWD1287-3-4	130530422	92.35	93.33
98	TRÃFF	138867961	94.26	92.27
99	SWD1218-4-4	90838399	95.59	91.36
100	H-SD1802	120816862	95.66	93.81
101	Cretic	124430260	93.48	92.48
102	Jug 30	134283671	94.38	93.51
103	Heihe 35	103961735	91.78	93.48
104	Xunkehuangdou	116816245	92.97	92.16
105	Heifu 80-65	124732435	93.81	91.36
106	H-SD1803	112189691	94.54	92.4
107	Mengdou 11	108497928	93.87	92.15
108	Malublem	96545194	95.33	91.21
109	Heifu 05-292	102507157	91.08	93.84
110	Ha 75-6222	113277323	93.5	93.69
111	PEP-2	115910101	94.96	92.93
112	OT-891	137399931	91.06	92.05
113	Vista	125561662	91.35	91.35
114	Maple Ridge-1	115523360	94.95	91.41
115	SWD1312-13-6-7	125691130	91.79	92.59
116	Zao 341	117734923	91.99	93.42
117	Heihe 01-5292	108717429	92.58	91.97
118	Heijiao 93-2016	92473160	95.49	93.03
119	Beihudou	113619709	95.15	92.24
120	Kennong 8	126034628	93.2	92.23
121	Ha 6223-4	106060966	94.59	91.21
122	Kejiao 69054	127955388	94.26	93.58
123	Aldana	100790207	92	93.23
124	Heihe 00-5329	100262047	93.7	92.41
125	Heijiao 75-807	121537361	92.65	92.69
126	M-57	101420739	95.73	93.86
127	Xunkebayuemang	131699082	93.07	93.17
128	Heihe 44	116350564	94.44	92.22
129	PEP-18	111564747	94.6	92.47
130	M-27	96631360	95.05	92.02
131	Canatto	95678605	94.96	93.4
132	Dongda 1	111897098	95.37	91.3
133	Heihe 21	107948033	95.72	93.33
134	Heihe 01-5174 ①	118668740	93.83	93.89
135	Maple Ridge	135359126	91.48	91.66
136	Heihe 99-5210	131373753	93.53	92.54
137	Cygnet	90490173	94.28	91.84
138	Kabanoka	115028416	93.02	91.96
139	Ke 69052	133247264	94.68	91.37
140	Hu 6114	128072083	95.33	92.33
141	Henong 166	133409578	93.33	93.79
142	Beidou 16	138352558	91.96	93.59
143	Hefu 75-367	117046660	95.77	93.13
144	McCall	105717812	92.09	94.65
145	Zaobaimei	123943836	92.22	93.49
146	Maple Isle	118140426	91.42	93.05
147	Oressa	111941906	94.34	93.83
148	Bei 00-5405	118408247	93.98	92.76
149	H-SD1804	114817876	91.79	91.4
150	Hidaka	101463781	95.11	92.63
151	Longken 3421	129139546	92.32	93.67
152	Amur 284	119519368	94.39	92.94
153	Ha 88-2501	127554734	94.09	92.58
154	Dongnong 44	128392727	93.35	93.28
155	Mengdou 160	126577609	93.56	91.91
156	Daksoy	104712952	95.57	92.36
157	E1-DB95	119785271	92.07	93.15
158	Huma 79-3-10	100145997	93.82	92.28
159	Major	99670303	94.71	93.01
160	Heihe 13	132421520	93.1	93.9
161	Heihe 33	118332270	94.99	92.56
162	Heifu 76-1676	123508282	91.37	93.19
163	Kalmit	SWD134170578	91.01	91.55
164	Hujiao 2488	94874672	95.8	92.89
165	Heihe 11	134446802	93.45	93.92
166	Heijiao 02-2286	125189125	91.92	93.77
167	Beijiao 02-106	134954225	92.29	91.18
168	Jim	119401132	95.83	91.86
169	Amur 283	104275903	95.65	93.42
170	Beijiao 83-202	101014569	93.82	93.27
171	KG-20	92668393	94.93	92.35
172	Heihe 01-5422	134797924	95.91	93.55
173	Hu 76-4371	101494873	91.93	91.56
174	H-SD1805	91779628	92.77	91.62
175	Fengshou 11	124965144	91.9	91.06
176	Huajiang 1	109093457	95.96	91.88
177	Coso	126583985	95.83	91.93
178	W14-N125	100888427	92.26	91.51
179	Heihe 09-3307	110586736	95.37	92.83
180	Mengdou 10	117755662	91.46	92.57
181	H-SD1809	97666026	91.78	93.42
182	Hu 76-4484	135305197	95.37	91.68
183	Xingan 08-094	103198228	95.55	91.02
184	Elena	110510557	94.74	92.7
185	Hu 6094	124607568	92.91	91.31
186	Altana	115627594	92.58	93.42
187	LCC-18-05	136080318	95.77	93.26
188	Canda soybean	125829260	93.98	93.42
189	Heihe 8	131228713	95.07	91.03
190	Heijiao 87-1101	135783683	94.02	92.99
191	Ke27156	130931949	91.49	92.68
192	Jiadou 45	138559013	91.06	92.35
193	Jiusan 90-13	102621452	91.07	91.52
194	Beifeng 3	126586554	95.83	91.85
195	Bei 00-4652	113257261	93.66	91.24
196	Mofezowska	128166630	95.66	93.8
197	Sunset	101557055	94.5	93.71
198	Heihe 16	122874121	94.74	92.67
199	E15-N-178	117421270	91.95	91.39
200	Hejiang GD30475	121835657	95.44	92.77
201	Beijiang 00-209	94776122	91.81	93.4
202	Heihe 34	112502309	92.33	92.23
203	E11-Aldana	112247263	95.1	91.95
204	Jiadou 27	111012988	95.8	93.63
205	Haojiang 10-2040	127705283	92.62	92.26
206	Maodou-k	108386051	93.42	91.44
207	Quan E 1	132873471	95.64	92.72
208	Heihe 03-5086	130866091	93.63	92.62
209	Chico	134248888	91.41	91.58
210	Heihe 51	119716005	94.44	92.38
211	Glacier	106302453	92.86	92.78
212	Bei 02-7495	114321989	92.28	92.11
213	E17-LCC-18-05	122626977	94.03	92.22
214	Heihe 37	124428381	93.83	93.47
215	Heihe 20	110517533	91.82	93.81
216	Heihe 28	134355033	93.11	92.8
217	Heihe 50	115610434	91.69	92.67
218	Heihe 15	120864516	93.75	91.83
219	Ke 69053	138638885	92.71	91.38
220	Longda 130	125806416	92.94	91.59
221	Heijiao 83-1223	119750190	93.57	92.44
222	Jiadou 20	108528225	91.55	91.86
223	Beifeng 2	132260207	94.23	93.79
224	Jiusan 91-133	134513878	95.9	93.98
225	Beijiang 00-115	120518530	92.48	91.62
226	Kejiao 8108	122263832	93.5	91.56
227	E10-D98-335	132019322	92.22	91.91
228	Heihe 5	116328464	91.28	93.2
229	MiniMax	106712504	94.37	91.86
230	Mengdou 343	117619399	91.19	93.42
231	Rassvet	121926459	92.82	92.68
232	Kejiao 74023	120336984	91.4	93.08
233	Heihe 4	100375908	95.85	93.7
234	Beifeng 1	131732389	94.57	91.4
235	Heihe 12	117683597	94.14	92.06
236	Heihe 22	110959195	92.85	91.6
237	Heihe 9	114631589	92.14	91.98
238	Heihe 10	120987917	93.64	93.14
239	Heihe 6	SWD133958616	91.97	93.84
240	Traill	129332921	94.96	93.42
241	Heihe 7	106846612	94.3	92.17
242	Ke 85070-4	107855090	91.17	92.49
243	Heihe 17	105916420	94.56	91.09
244	Heijiao 01-1032	128790575	95.2	93.18
245	Heike 59	125868659	93.7	93.8
246	Heihe 31	131164314	94.19	93
247	Longken 307	116202696	92.2	92.82
248	Heihe 42	124955398	95.76	92.81
249	Jiusan 00-31	106250228	95.85	93.23
250	OR575-06111	125373804	95.17	93.26
251	Longken 3302	121917687	92.35	91.33
252	Henong 151	94781670	91.38	93.72
253	Huajiang 2	128939492	95.93	91.95
254	Heifu 80-11	120972821	94.49	92.82
255	Hejiao 92-31	119563295	92.05	91.17
256	Heijiao 93-1372	124604022	93.51	93.12
257	Henong 163	137308594	93.5	91.72
258	Longken 3311	128522078	91.04	92.61
259	Jiusan 09-4	106814160	94.22	93.7
260	Heihe 11-1	126865957	95.03	92.68
261	Fengshou 23	136902863	95.52	92.63
262	Baojiao 89-6006	121828562	92.62	92.7
263	H-SD1806	108265349	94.02	91.84
264	Heihe 29	117012911	95.19	91.67
265	Hejiao 87-1004	132855848	92	91.32
266	Jiusan 90-66	124422042	94.8	91.22
267	E6-KYD0098	124839898	91.72	92.17
268	Beidou 34	135715664	92.67	92.94
269	Heifu 88-63	136591199	94.65	93.52
270	Jiusan 09-11	138165874	93.66	91.08
271	Jiusan 90-122	121458692	92.97	92.68
272	Heihe 45	108461916	94.67	92.26
273	Zhongzuo GHJ90962	106919346	93.67	94.87
274	Glennood	97950077	92.82	93.83
275	Henong 118	130333564	94.59	91.1
276	Longfu 81-9837	108509976	93.39	91.09
277	Ke 83508-3	125303259	91.21	91.74
278	Longda 137	117212215	94.14	92.37
279	Henong 73	122512667	95.42	91.83
280	Henong 89	133150892	91.12	92.49
281	Heihe 27	100616475	93.07	93.95
282	Maple Ponoy	136427655	93.8	92.83
283	Agassiz	138072753	94.87	94.78
284	Jiadou 30	131667829	94.54	91.49
285	Longken 3322	105242148	93.74	92.03
286	Heihe 18	122665655	95.62	92.05
287	Beidou 19	133275683	91.55	92.24
288	Baojiao 89-5077	119105005	95.34	92.21
289	Heifu 97-43	100168806	92.89	91.24
290	Jiuyan 13	122747573	91.95	93.48
291	Maple Glen	129496402	93.21	91.55
292	Baojiao 89-5073	132860064	91.1	91.49
293	Jiusan 90-24	101087331	91.66	91.65
294	Bei 01-8295	110702651	95.54	93.7
295	Ke84099-3	106355375	94.85	91.95
296	Beijiao 86-17	102197243	92.72	91.22
297	Ke 8609-4	103701142	95.23	91.46
298	Heihe 19	120931087	93.29	93.25
299	Ke 85110-9	136090260	95.05	93.17
300	Hefu 86-57	115075929	93.92	92.4
301	Zhongzuo GHJ16195	118344893	93.32	92.06
302	Heihe 32	124938482	95.58	92.29
303	Heihe 43	113724799	93.55	92.12
304	E16-Lcc-339-04	108229916	91.87	92.05
305	Ke 85130-3	120705118	92.19	92.66
306	Dengke 1	127852239	94.78	93.34
307	Beidou 53	132299188	92.63	91.09
308	Fengshou 24	138910795	94.8	91.81
309	Jiusan 01-16	129626741	95.38	91.19
310	Surge	90151250	95.27	92.34
311	Heifu 88-588	139846755	95.46	92.75
312	Haroson	98040696	92.1	91.39
313	Hefeng 26	135354607	94.28	93.63
314	Henong 165	92733654	93.14	92.6
315	Heihe 24	118580566	93.22	92.29
316	Heihe 39	124894219	92.42	91.42
317	He 03-1352	100583851	91.08	91.38
318	Ke8431-16-61(F5)	129807903	94.13	94.76
319	Jiusan 90-25	106072276	95.64	91.86
320	Dayangshu 8019-3-3	103359230	93.02	92.29
321	Jiusan 91-148	105970260	93.19	92.55
322	Beijiao 85-3308	138272191	93.58	91.49
323	Ke 8513003	139053703	91.58	93.34
324	Zhonghuang 927	128108283	92.57	93.62
325	Longken 3424	104220707	93.95	93.8
326	Longken 3425	117138659	92.78	91.7
327	Heijiao 99-1582	124437228	92.42	91.19
328	Heijiao 01-1773	122278253	95.37	92.22
329	Ke 87-4254	101005780	91.87	91.07
330	Beidou 37	124169975	94.91	93.26
331	Fengshou 15	90914778	92.96	91.96
332	Mengdou 173	108520547	95.41	92.4
333	Heihe 54-426	108813310	91.05	91.01
334	Mengdou 287	106306056	95.32	93.09
335	Ganju	132221556	93.91	92.45
336	Heihe 40	132497418	94.01	93.7
337	Jiusan 00-20	137645290	94.54	93.51
338	Heijiao 02-1456	115468654	92.75	93.41
339	Salyut 218	138823501	91.35	91.74
340	Heijiao 00-980	134241878	91.41	91.44
341	Smapcea	123716657	92.93	93.31
342	Jiadou 32	111087673	92.4	93.29
343	Baojiao 89-5049	100711327	93.92	92.83
344	He 00-783	130610451	95.11	92.01
345	Hejiao 93-126	110066703	91.83	91.3
346	Heihe 3	102551766	95.92	93.96
347	Henong 145	108019708	94.78	92.68
348	Beijiang 00-228	103163308	91.19	92.42
349	AW-1-3-3	121953983	93.81	92.58
350	Laidou 6	105814913	94.2	93.74
351	Kedou 30	129039975	93.16	91.25
352	Huajiang 3	129956413	92.59	92.33
353	Heihe 54	101840642	93.25	93.12
354	MN0201	126964672	95.39	92.11
355	Heike 74	120506189	94.08	93.89
356	Wodou 14	126848040	93.3	93.85
357	Hefu 87-835	130495391	91.39	91.69
358	Nennongdou 1	129250190	93.33	92.94
359	Fengshou 27	128789824	95.37	93.81
360	Heifu 02-232	119171355	95.57	92.54
361	Heihe 30	104829962	92.49	91.44
362	Huajiang 4	122911433	91.65	93.92
363	Raohe 7804	124428567	94.13	92.76
364	Zhonghuang 916	120786966	92.73	91.65
365	Dongnong 47-1C	125533148	93.14	93.83
366	Yinongdou 510	108262447	94.34	92.77
367	Beijiang 05-38	137602562	91.93	91.67
368	Dongnong 41	124999854	91.86	92.52
369	Jiadou 31	111409321	94.57	92.34
370	Evans	97397916	92.55	91.42
371	Norpro	137420713	95.2	92.2
372	Heihe 1	118240081	95.32	91.97
373	Keshan 1	110860142	91.73	92.74
374	Hongfeng 2	136621123	91.75	93.5
375	Dengke 4	109419068	95.22	91.67
376	Mageva	115369519	92.4	93.35
377	Jiangmodou 1	127939641	91.22	91.93
378	Longken 3315	133550376	91.53	91.25
379	Mengdou 30	100989431	92.12	92.06
380	Heihe 36	105688261	94.19	92.7
381	Mengdou 319	130901586	92.16	91.38
382	Longken 3318	113362283	93.18	93.23
383	MN0901	91325390	95.81	91.6
384	Zhongzuo GHJ90941	108023450	92.18	92.95
385	Hefu 87-957	118218055	95.29	93.08
386	Mengdou 329	116972701	91.69	93.67
387	Nenao 11	136601615	95.3	92.69
388	Suinong 4	101554542	94.27	93.51
389	Longken 3319	125875569	91.88	92.42
390	Bei 00-3443	113105512	95.41	92.79
391	Heihe 26	123132927	91.75	93.1
392	Kenjiandou 28	125246060	93.88	93.97
393	Mengkedou 9	137903269	93.53	91.64
394	Kedou 52	113164953	94.86	91.05
395	H-SD1808	93783072	91.03	92.27
396	Heihe 38	100971026	93.58	92.8
397	Hefeng 25	127122294	94.24	93
398	Beijiang 00-227	126085615	95.83	92.74
399	Kedou 60	115574730	91.38	91.07
400	Zhongzuo GHJ15259	125428868	95.96	93.32
401	Jiuyan 17	130811733	92.97	91.9
402	OAC Masca	105601040	93.8	91.46
403	Jiadou 33	135109960	93.08	91.35
404	Kennong20	101542330	92.15	91.96
405	Jiadou 34	134002980	93.77	93.31
406	Barnes	97016157	93.34	92.41
407	Hefu 87-892	125136421	95.26	91.2
408	Sui 91-8008	137399323	91.43	92.62
409	H-SD1807	95367831	91.48	93.1
410	Dawson	121327946	92.55	92.58
411	Hefeng 50	121326560	91.23	93.61
412	Beijiang 00-231	100399227	93.81	92.56
413	He 03-183	131699476	93.72	93.44
414	Haojiang 20	134236048	94.38	93.97
415	Kedou 59	139329967	95.71	92.22
416	Ke 83328-15	120504405	91.13	91.21
417	Kato	112608079	95.26	92.01
418	Sui 90-5428	110220015	92.02	93.85
419	Heinong 76	128014265	92.83	93.01
420	Dongnong 72-806	93942666	95.84	91.5
421	Council	110085513	91.79	91.56
422	Mengdou 14	100551741	95.75	92.69
423	Henong 149	115998141	91.84	91.02
424	Heihe 23	118606936	93.79	93.64
425	Parker	104945996	92.22	92.99
426	Felix	113554706	93.05	91.2
427	NE1900	115452880	93.59	93.47
428	Sargent	119199401	93.2	91.36
429	Granite	92836201	95.1	93.75
430	Suinong 11	120997233	91.74	93.28
431	He 04-38	124675487	91.71	92.05
432	Fengshou 12	133538265	95.53	93.84
433	Hejiao 93-772	114727275	94.14	93.7
434	Maj-lekjaye	125487470	94.86	91.81
435	Henong 144	106622516	95.37	91.97
436	Hefeng 35	SWD130717810	93.49	93.46
437	Prosoy	120855760	91.88	93.46
438	MN1401	111097401	92.02	91.83

## Sheet: Table S4
Table S4 The distribution of SNPs on each chromosome of 438 re-sequenced early-maturing soybean cultivars
Chromosome	Before_QC	After_QC	Rate (%)
1	625263	185012	29.59
2	510334	181873	35.64
3	686385	222227	32.38
4	677610	249612	36.84
5	400521	120003	29.96
6	564739	226933	40.18
7	474435	166812	35.16
8	433380	157346	36.31
9	556344	193640	34.81
10	521876	196742	37.7
11	351281	101975	29.03
12	362476	117398	32.39
13	482457	182524	37.83
14	616490	211093	34.24
15	823151	302141	36.71
16	580233	234173	40.36
17	491713	183042	37.23
18	927402	284701	30.7
19	699085	239171	34.21
20	603124	169805	28.15
Total	11388299	3926223	34.48
Note: Quality control (QC)

## Sheet: Table S5
Table S5 Natural variations in the exon regions of major genes in photothermally-regulated flowering pathways in 438 early-maturing soybean cultivars
Gene name	Gene ID	SNPs	InDels
E1	Glyma.06G207800	0	0
E1La	Glyma.04G156400	0	0
E1Lb	Glyma.04G143300	0	0
E2	Glyma.10G221500	3	0
E3	Glyma.19G224200	2	1
E4	Glyma.20G090000	0	2
GmELF3	Glyma.04G050200	3	0
GmFT1a	Glyma.18G298900	0	0
GmFT1b	Glyma.18G299000	0	0
GmFT2a	Glyma.16G150700	0	0
GmFT2b	Glyma.16G151000	3	0
GmFT3a	Glyma.16G044200	0	0
GmFT5a	Gyma.16G044100	0	0
GmFT5b	Glyma.19G108200	1	0
GmFT4	Glyma.08G363100	0	0
GmLHY1b	Glyma.07G048500	0	0
GmLHY2a	Glyma.19G260900	1	0
GmLHY2b	Glyma.03G261800	0	0
GmLUX1	Glyma.12G060200	0	0
GmLUX2	Glyma.11G136600	0	0
GmLHY1a	Glyma.16G017400	1	1
GmPRR3a	Glyma.U034500	0	0
GmPRR3b	Glyma.12G073900	0	0
GmFULa	Glyma.06G22650	0	0
GmFUL2a	Glyma.05G018800	1	0
GmSOC1a	Glyma.18G224500	1	0
GmSOC1b	Glyma.09g40230.1	0	0
QNE1	Glyma.06G23400	0	0
GmFLC-like	Glyma.05G148700	1	0
GmPIF4b	Glyma.14G032200	0	0
GmRAV	Glyma.10G204400	0	0
GmGBP	Glyma.01G008600	2	0
GmEID1	Glyma.03G214300	0	0
GmTFLc	Glyma.11G209500	0	0
GmTFLd	Glyma.10G071400	0	0
